# Supplementary material for: Combined exercise for body composition and cardiometabolic health in obese young people meta analysis
Source: iScience. 2026 Jul 21;29(8):116888. doi: 10.1016/j.isci.2026.116888 (PMC13392960; doi:10.1016/j.isci.2026.116888)
Supplement: Data S1. Extracted data for meta-analysis, related to Methods and Results [file mmc2.xls]

## Sheet: BW
study	Exp Mean	Exp SD	Exp n	Cotr Mean	Cotr SD	Cotr n	type 1	age	type 2	baseline BMI	type 3	intervention period	type 4	training frequency	type 5	average duration per training session	type 6	Total weekly training time (min)	type 7	type 8
Ackel-D’Elia et al. 2014	89.12	12.13	24	90.46	10.81	24	1	16.46	2	35.1	2	24	1	3	2	60	2	180	3	1
Alemayehu et al. 2023	-6.17	3.3	12	-3.64	1.43	11	2	44	1	28.93	1	12			2	60				1
Benito et al. 2020	71.7	10.8	22	72.9	10.4	25	2	37.4	1	27.74	2	22	1	3	1	55	1	165	3	1
Campos et al. 2014	90	11.34	21	86.08	14.04	20	1	16.3	2	37.6	2	52	1	3	2	60	2	180		1
Carnier et al. 2013	86.36	14.03	13	88.36	13.22	13	1		2	34.41	2	52	1	3	2	60	2	180		1
Castro et al. 2020	80.1	15.1	42	76.9	10.8	48	2	38.7	2	30.2	2	22	1	3	1	56.5	1	169.5		1
Chen et al. 2015	74.8	6.9	15	77.6	6.1	15	1	14.2	1	28.4	1	8	1	3	2	60	2	180	2	2
Choo et al. 2014	71.75	12.63	27	69.34	11.84	39	2	41.8	1	29.1	2	39	1	3	2	60	2	180	2	2
Dâmaso et al. 2014	90.14	13.4	61	89.5	12.5	55	1	16.9	2	36.7	2	52	1	3	2	60	2	180	3	2
Davis et al. 2024	-3.2	5.4	14	-1.6	2.6	14	2	37.7	2	38.5	1	12	1	3	1	50	1	150		2
de Mello et al. 2011	91.39	11.12	15	96.88	9.88	15	1	16.71	2	37.23	2	52	1	3	2	60	2	180	3	1
de Piano et al. 2012	87.07	9.64	15	82.96	7.64	15	1	16.48	2	36.46	2	52	1	3	2	60	2	180	3	1
Inoue et al.a 2015	88.5	11.54	13	90.6	13.42	20	1	16.28	2	36.4	2	52	1	3	2	60	2	180	3	2
Inoue et al.b 2015	91.5	11.43	12	90.6	13.42	20	1	16.28	2	38.2	2	52	1	3	2	60	2	180	3	2
Lee et al. 2019	1	3.16	40	-4	3.08	38	1	14.5	2	32.3	2	24	1	3	2	60	2	180	1	2
Lee et al. 2020	2.2	6.16	38	-1.8	5.4	36	1	14.5	2	32.3	2	24	1	3	2	60	2	180	1	2
Monteiro et al. 2015	86.46	11.32	14	73.02	11.43	18	1	11.03	2	33.17	2	20	1	3	2	60	2	180	2	2
Park et al. 2003	61.1	4.16	10	59	3.02	10	2	43.4	1	25.8	2	24	2	6	2	60	2	360	3	1
Rejeki et al. 2023	71.82	11.39	10	73.33	8.25	10	2	22	2	30.76	1	4	1	3					3	1
Said et al. 2021	109.75	8.3	14	109.27	10.87	13	2	21.74	2	36.11	1	12	2	4	2	60	2	240	1	2
Sanal et al. 2013	85.4	13.4	32	82.1	13.2	33	2	39	2	36.3	1	12								2
Sigal et al. 2014	97	14.35	57	97	14.09	55	1	15.5	2	34.7	2	22	2	4						2
Tseng et al. 2013	86.6	12.02	10	85.8	11.7	10	2	22.2	2	31.2	1	12	2	5	2	60	2	300	3	2
Thomson et al. 2008	93.5	18.4	33	87.5	18.4	31	2	29.3	2	36.1	2	20	2	5						2
Wang et al. 2017	51.58	8.56	12	52.43	7.67	12			1	29.43	2	16	1	3	2	60	2	180	1	1
							Note: 1: Children and adolescents 2: Adults		1: Overweight (25–29.9 kg/m²) 2: Obese (≥30 kg/m²)		1: Short-term (≤12 weeks) 2: Medium to long-term (>12 weeks)		1: Low frequency (≤3 times/week) 2: High frequency (>3 times/week)		1：＜60min 2：≥60min		1: <180 minutes/week 2: ≥180 minutes/week		1: Aerobic first, then resistance 2: Resistance first, then aerobic 3: Alternating	1: Moderate intensity 2: High intensity

## Sheet: BMI
study	Exp Mean	Exp SD	Exp n	Cotr Mean	Cotr SD	Cotr n	type 1	age	type 2	baseline BMI	type 3	intervention period	type 4	training frequency	type 5	average duration per training session	type 6	Total weekly training time (min)	type 7	type 8
Ackel-D’Elia et al. 2014	31.82	3.9	24	33.22	3.7	24	1	16.46	2	35.1	2	24	1	3	2	60	2	180	3	1
Alemayehu et al. 2023	-5.77	0.94	12	-3.91	1.72	11	2	44	1	28.93	1	12			2	60				1
Ambelu et al. 2023	20.26	2.25	10	21.53	2.28	10	2	42.6	1	29.26	1	12	1	3	2	60		180		2
Benito et al. 2020	25.12	1.69	22	25.9	1.56	25	2	37.4	1	27.74	2	22	1	3	1	55	1	165	3	1
Campos et al. 2014	32.6	4.56	21	32.06	4.92	20	1	16.3	2	37.6	2	52	1	3	2	60	2	180		1
Carnier et al. 2013	30.35	4.29	13	32.21	4.52	13	1		2	34.41	2	52	1	3	2	60	2	180		1
Castro et al. 2020	27.5	3.5	42	27.3	2.5	48	2	38.7	2	30.2	2	22	1	3	1	56.5	1	169.5		1
Chen et al. 2015	26.7	2.6	15	25.5	3.1	15	1	14.2	1	28.4	1	8	1	3	2	60	2	180	2	2
Dâmaso et al. 2014	31.9	4.6	61	32.6	4.5	55	1	16.9	2	36.7	2	52	1	3	2	60	2	180	3	2
Davis et al. 2024	-1.2	2.1	14	-0.6	0.9	14	2	37.7	2	38.5	1	12	1	3	1	50	1	150		2
de Mello et al. 2011	31.63	5.06	15	34.07	4.79	15	1	16.71	2	37.23	2	52	1	3	2	60	2	180	3	1
de Piano et al. 2012	31.74	3.6	15	29.95	2.65	15	1	16.48	2	36.46	2	52	1	3	2	60	2	180	3	1
Inoue et al.a 2015	32.2	4.69	13	31.8	4.92	20	1	16.28	2	36.4	2	52	1	3	2	60	2	180	3	2
Inoue et al.b 2015	32.1	5.2	12	31.8	4.92	20	1	16.28	2	38.2	2	52	1	3	2	60	2	180	3	2
Lee et al. 2010	26.65	3.06	20	26.06	2.54	16	1		1	26.12	1	10	1	3	2	60	2	180	3	2
Lee et al. 2019	-0.4	0.63	40	-1.4	0.62	38	1	14.5	2	32.3	2	24	1	3	2	60	2	180	1	2
Loria-Kohen et al. 2013	25.36	1.84	22	26.41	2.04	25	2	36.71	1	28.32	2	22	1	3	2	67	2	201	3	1
Monteiro et al. 2015	32.36	4.46	14	28.71	3.02	18	1	11.03	2	33.17	2	20	1	3	2	60	2	180	2
Ramezani et al. 2017	30	2.1	15	28.5	1.7	15	1	10.05	2		1	8	2	4	1	58	2	232		2
Rejeki et al. 2023	29.44	3.5	10	30.16	3.65	10	2	22	2	30.76	1	4	1	3					3	1
Said et al. 2021	33.35	1.49	14	33.9	2.36	13	2	21.74	2	36.11	1	12	2	4	2	60	2	240	1	2
Sanal et al. 2013	30.5	3.7	32	29.9	4	33	2	39	2	36.3	1	12								2
Sigal et al. 2014	33.8	4.53	57	34.2	4.45	55	1	15.5	2	34.7	2	22	2	4						2
Tseng et al. 2013	28.2	3.48	10	28.2	2.85	10	2	22.2	2	31.2	1	12	2	5	2	60	2	300	3	2
Wang et al. 2017	25.21	2.43	12	26.65	2.76	12			1	29.43	2	16	1	3	2	60	2	180	1	1
							Note: 1: Children and adolescents 2: Adults		1: Overweight (25–29.9 kg/m²) 2: Obese (≥30 kg/m²)		1: Short-term (≤12 weeks) 2: Medium to long-term (>12 weeks)		1: Low frequency (≤3 times/week) 2: High frequency (>3 times/week)		1：＜60min 2：≥60min		1: <180 minutes/week 2: ≥180 minutes/week		1: Aerobic first, then resistance 2: Resistance first, then aerobic 3: Alternating	1: Moderate intensity 2: High intensity

## Sheet: BFP
study	Exp Mean	Exp SD	Exp n	Cotr Mean	Cotr SD	Cotr n	Unit	type 1	age	type 2	baseline BMI	type 3	intervention period	type 4	training frequency	type 5	average duration per training session	type 6	Total weekly training time (min)	type 7	type 8
Alemayehu et al. 2023	-7.53	4.37	12	-5.62	3.95	11	%	2	44	1	28.93	1	12			2	60				1
Ambelu et al. 2023	25.71	4.05	10	23.43	4.08	10	%	2	42.6	1	29.26	1	12	1	3	2	60		180		2
Castro et al. 2020	34.6	8.2	42	36.1	6.7	48	%	2	38.7	2	30.2	2	22	1	3	1	56.5	1	169.5		1
Chen et al. 2015	22.4	3.7	15	23.1	4.3	15	%	1	14.2	1	28.4	1	8	1	3	2	60	2	180	2	2
Dâmaso et al. 2014	37.3	6.7	61	36.1	9.4	55	%	1	16.9	2	36.7	2	52	1	3	2	60	2	180	3	2
Davis et al. 2024	-1.6	3	14	-0.2	1.1	14	%	2	37.7	2	38.5	1	12	1	3	1	50	1	150		2
Inoue et al.a 2015	37.4	8.65	13	35.6	9.39	20	%	1	16.28	2	36.4	2	52	1	3	2	60	2	180	3	2
Inoue et al.b 2015	34.5	13.16	12	35.6	9.39	20	%	1	16.28	2	38.2	2	52	1	3	2	60	2	180	3	2
Monteiro et al. 2015	45.21	4.53	14	43.12	3.74	18	%	1	11.03	2	33.17	2	20	1	3	2	60	2	180	2	2
Park et al. 2003	31.1	4.44	10	33	4.49	10	%	2	43.4	1	25.8	2	24	2	6	2	60	2	360	3	1
Said et al. 2021	29.87	1.54	14	30.59	1.88	13	%	2	21.74	2	36.11	1	12	2	4	2	60	2	240	1	2
Sanal et al. 2013	33.8	7	32	34.1	7.8	33	%	2	39	2	36.3	1	12								2
Sigal et al. 2014	48.8	6.02	74	48	6.02	74	%	1	15.5	2	34.7	2	22	2	4						2
Thomson et al. 2008	44.5	4.6	33	43.4	4.5	31	%	2	29.3	2	36.1	2	20	2	5						2
Wang et al. 2017	23.51	2.98	12	25.01	2.67	12	%			1	29.43	2	16	1	3	2	60	2	180	1	1
								Note: 1: Children and adolescents 2: Adults		1: Overweight (25–29.9 kg/m²) 2: Obese (≥30 kg/m²)		1: Short-term (≤12 weeks) 2: Medium to long-term (>12 weeks)		1: Low frequency (≤3 times/week) 2: High frequency (>3 times/week)		1：＜60min 2：≥60min		1: <180 minutes/week 2: ≥180 minutes/week		1: Aerobic first, then resistance 2: Resistance first, then aerobic 3: Alternating	1: Moderate intensity 2: High intensity

## Sheet: WC
study	Exp Mean	Exp SD	Exp n	Cotr Mean	Cotr SD	Cotr n	Unit	type 1	age	type 2	baseline BMI	type 3	intervention period	type 4	training frequency	type 5	average duration per training session	type 6	Total weekly training time (min)	type 7	type 8
Benito et al. 2020	84.73	6.41	22	87.11	7.99	25	cm	2	37.4	1	27.74	2	22	1	3	1	55	1	165	3	1
Choo et al. 2014	94.09	11.58	27	91.27	9.33	39	cm	2	41.8	1	29.1	2	39	1	3	2	60	2	180	2	2
Davis et al. 2024	-4.2	4	14	-1.5	3.4	14	cm	2	37.7	2	38.5	1	12	1	3	1	50	1	150		2
de Mello et al. 2011	92.76	12.7	15	99.3	9.24	15	cm	1	16.71	2	37.23	2	52	1	3	2	60	2	180	3	1
Lee et al. 2010	78.29	9.72	20	79.63	7.33	16	cm	1		1	26.12	1	10	1	3	2	60	2	180	3	2
Lee et al. 2019	-1.6	1.27	40	-3.2	1.23	38	cm	1	14.5	2	32.3	2	24	1	3	2	60	2	180	1	2
Loria-Kohen et al. 2013	85.39	6.54	22	88.05	8.04	25	cm	2	36.71	1	28.32	2	22	1	3	2	67	2	201	3	1
Monteiro et al. 2015	93.52	7.55	14	85.52	6.08	18	cm	1	11.03	2	33.17	2	20	1	3	2	60	2	180	2	2
Said et al. 2021	110.21	8.58	14	110.46	7.34	13	cm	2	21.74	2	36.11	1	12	2	4	2	60	2	240	1	2
Sanal et al. 2013	92.9	9.8	32	92.1	8.9	33	cm	2	39	2	36.3	1	12								2
Sigal et al. 2014	92.8	9.82	57	93.6	9.64	55	cm	1	15.5	2	34.7	2	22	2	4						2
Tseng et al. 2013	92.9	8.22	10	92.6	5.06	10	cm	2	22.2	2	31.2	1	12	2	5	2	60	2	300	3	2
Thomson et al. 2008	92.8	13.2	33	88.5	13.4	31	cm	2	29.3	2	36.1	2	20	2	5						2

## Sheet: LBM
study	Exp Mean	Exp SD	Exp n	Cotr Mean	Cotr SD	Cotr n	Unit	type 1	age	type 2	baseline BMI	type 3	intervention period	type 4	training frequency	type 5	average duration per training session	type 6	Total weekly training time (min)	type 7	type 8
Ackel-D’Elia et al. 2014	6.89	3.9	24	0.72	4.9	24	%	1	16.46	2	35.1	2	24	1	3	2	60	2	180	3	1
Benito et al. 2020	0.3	1.52	22	-0.5	1.24	25	%	2	37.4	1	27.74	2	22	1	3	1	55	1	165	3	1
Campos et al. 2014	3.45	4.64	21	0.11	4.81	20	kg	1	16.3	2	37.6	2	52	1	3	2	60	2	180		1
Carnier et al. 2013	3.36	4.66	13	-0.23	8.06	13	kg	1		2	34.41	2	52	1	3	2	60	2	180		1
Castro et al. 2020	5.7	4.6	42	4.7	3.8	48	%	2	38.7	2	30.2	2	22	1	3	1	56.5	1	169.5		1
Dâmaso et al. 2014	9.4	4	61	5.4	5.6	55	%	1	16.9	2	36.7	2	52	1	3	2	60	2	180	3	2
Davis et al. 2024	-0.2	1.4	14	-0.5	1	14	kg	2	37.7	2	38.5	1	12	1	3	1	50	1	150		2
de Mello et al. 2011	0.81	5.52	15	-1.92	6.3	15	Kg	1	16.71	2	37.23	2	52	1	3	2	60	2	180	3	1
de Piano et al. 2012	3.22	3.68	15	-5.18	5.94	15	%	1	16.48	2	36.46	2	52	1	3	2	60	2	180	3	1
Inoue et al.a 2015	4.1	5.4	13	-1.7	6.9	20	kg	1	16.28	2	36.4	2	52	1	3	2	60	2	180	3	2
Inoue et al.b 2015	1.5	5	12	-1.7	6.9	20	kg	1	16.28	2	38.2	2	52	1	3	2	60	2	180	3	2
Lee et al. 2019	2.2	1.9	40	-0.1	1.23	38	Kg	1	14.5	2	32.3	2	24	1	3	2	60	2	180	1	2
Loria-Kohen et al. 2013	-0.16	5.91	22	-0.44	5.48	25	kg	2	36.71	1	28.32	2	22	1	3	2	67	2	201	3	1
Monteiro et al. 2015	2.35	2.52	14	1.86	3.55	18	kg	1	11.03	2	33.17	2	20	1	3	2	60	2	180	2	2
Park et al. 2003	5.6	4.16	10	0.9	2.51	10	kg	2	43.4	1	25.8	2	24	2	6	2	60	2	360	3	1
Sigal et al. 2014	0.7	3.8	74	0.7	3.8	74	kg	1	15.5	2	34.7	2	22	2	4						2

## Sheet: SBP
study	Exp Mean	Exp SD	Exp n	Cotr Mean	Cotr SD	Cotr n	Unit	type 1	age	type 2	baseline BMI	type 3	intervention period	type 4	training frequency	type 5	average duration per training session	type 6	Total weekly training time (min)	type 7	type 8
Alemayehu et al. 2023	-12.5	4.76	12	-9.36	4.88	11	mmHg	2	44	1	28.93	1	12			2	60				1
Ambelu et al. 2023	120.83	9.99	10	132.86	10.09	10	mmHg	2	42.6	1	29.26	1	12	1	3	2	60		180		2
Choo et al. 2014	112.91	18.64	27	113.95	14.41	39	mmHg	2	41.8	1	29.1	2	39	1	3	2	60	2	180	2	2
de Mello et al. 2011	115.83	7.92	15	115.71	5.13	15	mmHg	1	16.71	2	37.23	2	52	1	3	2	60	2	180	3	1
Lee et al. 2020	0.9	8.63	38	0.9	8.4	36	mmHg	1	14.5	2	32.3	2	24	1	3	2	60	2	180	1	2
Said et al. 2021	130.46	7.72	14	131.02	11.66	13	mmHg	2	21.74	2	36.11	1	12	2	4	2	60	2	240	1	2
Sigal et al. 2014	110	7.55	57	111	7.42	55	mmHg	1	15.5	2	34.7	2	22	2	4						2
Tseng et al. 2013	123	7.91	10	119.2	6.32	10	mmHg	2	22.2	2	31.2	1	12	2	5	2	60	2	300	3	2
Thomson et al. 2008	110.6	13.8	33	112.2	13.9	31	mmHg	2	29.3	2	36.1	2	20	2	5						2
Wang et al. 2025	103.12	4.52	25	110.52	5.19	21	mmHg	2	27.76	2	30.35	2	20	1	3	2	60	2	180	3	1

## Sheet: DBP
study	Exp Mean	Exp SD	Exp n	Cotr Mean	Cotr SD	Cotr n	Unit	type 1	age	type 2	baseline BMI	type 3	intervention period	type 4	training frequency	type 5	average duration per training session	type 6	Total weekly training time (min)	type 7	type 8
Alemayehu et al. 2023	-9.75	4.39	12	-6.64	3.35	11	mmHg	2	44	1	28.93	1	12			2	60				1
Ambelu et al. 2023	80.87	9.46	10	87.16	9.55	10	mmHg	2	42.6	1	29.26	1	12	1	3	2	60		180		2
de Mello et al. 2011	74.16	5.14	15	76.53	5.54	15	mmHg	1	16.71	2	37.23	2	52	1	3	2	60	2	180	3	1
Lee et al. 2020	0.6	5.55	38	0.3	5.4	36	mmHg	1	14.5	2	32.3	2	24	1	3	2	60	2	180	1	2
Said et al. 2021	86.74	8.24	14	89.45	5.85	13	mmHg	2	21.74	2	36.11	1	12	2	4	2	60	2	240	1	2
Sigal et al. 2014	73	7.55	57	72	7.42	55	mmHg	1	15.5	2	34.7	2	22	2	4						2
Tseng et al. 2013	77.2	5.06	10	76.1	6.32	10	mmHg	2	22.2	2	31.2	1	12	2	5	2	60	2	300	3	2
Thomson et al. 2008	59.9	12.1	33	63.9	12.2	31	mmHg	2	29.3	2	36.1	2	20	2	5						2
Wang et al. 2025	56.52	4.83	25	62.38	5.69	21	mmHg	2	27.76	2	30.35	2	20	1	3	2	60	2	180	3	1

## Sheet: INS
study	Exp Mean	Exp SD	Exp n	Cotr Mean	Cotr SD	Cotr n	单位	type 1	age	type 2	baseline BMI	type 3	intervention period	type 4	training frequency	type 5	average duration per training session	type 6	Total weekly training time (min)	type 7	type 8
Ackel-D’Elia et al. 2014	11.41	5.42	24	17.55	9.21	24	uU/mL	1	16.46	2	35.1	2	24	1	3	2	60	2	180	3	1
Campos et al. 2014	9.09	4.1	21	12.04	7.89	21	uU/mL	1	16.3	2	37.6	2	52	1	3	2	60	2	180		1
Dâmaso et al. 2014	10.1	5.2	61	14.3	8.8	55	uU/mL	1	16.9	2	36.7	2	52	1	3	2	60	2	180	3	2
de Mello et al. 2011	10	13.09	15	21.9	29.9	15	uU/mL	1	16.71	2	37.23	2	52	1	3	2	60	2	180	3	1
de Piano et al. 2012	9.4	9.81	15	12.63	14.23	15	uU/mL	1	16.48	2	36.46	2	52	1	3	2	60	2	180	3	1
Thomson et al. 2008	11.1	9.2	33	10.9	9.5	31	uU/mL	2	29.3	2	36.1	2	20	2	5						2
Wang et al. 2025	11.11	1.35	25	12.16	1.45	21	uU/mL	2	27.76	2	30.35	2	20	1	3	2	60	2	180	3	1

## Sheet: HOMA-IR
study	Exp Mean	Exp SD	Exp n	Cotr Mean	Cotr SD	Cotr n	type 1	age	type 2	baseline BMI	type 3	intervention period	type 4	training frequency	type 5	average duration per training session	type 6	Total weekly training time (min)	type 7	type 8
Ackel-D’Elia et al. 2014	2.54	1.28	24	3.97	2.41	24	1	16.46	2	35.1	2	24	1	3	2	60	2	180	3	1
Campos et al. 2014	1.88	0.89	21	2.69	1.76	21	1	16.3	2	37.6	2	52	1	3	2	60	2	180		1
Dâmaso et al. 2014	2.3	1.2	61	3.2	2	55	1	16.9	2	36.7	2	52	1	3	2	60	2	180	3	2
de Mello et al. 2011	2.06	2.69	15	5.19	7.49	15	1	16.71	2	37.23	2	52	1	3	2	60	2	180	3	1
de Piano et al. 2012	2.04	2.15	15	2.82	3.32	15	1	16.48	2	36.46	2	52	1	3	2	60	2	180	3	1
Thomson et al. 2008	1.41	1.09	33	1.4	1.17	31	2	29.3	2	36.1	2	20	2	5						2
Wang et al. 2025	2.01	0.33	25	2.34	0.27	21	2	27.76	2	30.35	2	20	1	3	2	60	2	180	3	1

## Sheet: TC
study	Exp Mean	Exp SD	Exp n	Cotr Mean	Cotr SD	Cotr n	单位	type 1	age	type 2	baseline BMI	type 3	intervention period	type 4	training frequency	type 5	average duration per training session	type 6	Total weekly training time (min)	type 7	type 8
Choo et al. 2014	201.83	40.73	27	198.86	42.22	39	mg/dL	2	41.8	1	29.1	2	39	1	3	2	60	2	180	2	2
Dâmaso et al. 2014	154.8	26.8	61	152.3	31.8	55	mg/dL	1	16.9	2	36.7	2	52	1	3	2	60	2	180	3	2
de Mello et al. 2011	149.38	34.8	15	167.69	44.68	15	mg/dL	1	16.71	2	37.23	2	52	1	3	2	60	2	180	3	1
de Piano et al. 2012	156.26	32.26	15	149.06	32.15	15	mg/dL	1	16.48	2	36.46	2	52	1	3	2	60	2	180	3	1
Inoue et al.a 2015	149.8	32.09	13	159.9	39.8	20	mg/dL	1	16.28	2	36.4	2	52	1	3	2	60	2	180	3	2
Inoue et al.b 2015	149.7	18.36	12	159.9	39.8	20	mg/dL	1	16.28	2	38.2	2	52	1	3	2	60	2	180	3	2
Lee et al. 2010	176.11	18.47	20	174.6	34.49	16	mg/dL	1		1	26.12	1	10	1	3	2	60	2	180	3	2
Lee et al. 2020	-2.5	19.11	38	-5.7	17.4	36	mg/dL	1	14.5	2	32.3	2	24	1	3	2	60	2	180	1	2
Monteiro et al. 2015	110.38	18.85	14	112.52	25.2	18	mg/dL	1	11.03	2	33.17	2	20	1	3	2	60	2	180	2	2
Park et al. 2003	184.5	21.88	10	187	23.02	10	mg/dL	2	43.4	1	25.8	2	24	2	6	2	60	2	360	3	1
Ramezani et al. 2017	163.86	48.87	15	155.33	50.6	15	mg/dL	1	10.05	2		1	8	2	4	1	58	2	232		2
Said et al. 2021	198.86	24.3	14	187.62	21.2	13	mg/dL	2	21.74	2	36.11	1	12	2	4	2	60	2	240	1	2
Thomson et al. 2008	181	42.2	33	176.8	42.9	31	mg/dL	2	29.3	2	36.1	2	20	2	5						2
Wang et al. 2017	142.3	59.6	12	120.7	51	12	mg/dL			1	29.43	2	16	1	3	2	60	2	180	1	1

[truncated: 3 more sheets: TG,  LDL-C,  HDL-C]
