# Supplementary material for: Combined exercise for body composition and cardiometabolic health in obese young people meta analysis
Source: iScience. 2026 Jul 21;29(8):116888. doi: 10.1016/j.isci.2026.116888 (PMC13392960; doi:10.1016/j.isci.2026.116888)
Supplement: Data S2. Search strategies for bibliographic databases, related to Methods [file mmc3.xls]

## Sheet: PubMed
运动干预		人群		结局指标		随机对照
抗阻训练		肥胖/超重		身体成分		randomized controlled trial
Training, Resistance		Obesity		Body Composition		randomized
Strength Training		Overweight		Composition, Body		placebo
Training, Strength		obese		body fat
Weight-Lifting Strengthening Program		adiposity		fat mass
Strengthening Program, Weight-Lifting				lean mass
Weight Lifting Strengthening Program				muscle mass
Weight-Lifting Exercise Program				fat free mass
Exercise Program, Weight-Lifting				waist circumference
Weight Lifting Exercise Program				Circumference, Waist
Weight-Lifting Exercise Programs				visceral fat
Weight-Bearing Strengthening Program				Fats, Intra-Abdominal
Strengthening Program, Weight-Bearing				Intra Abdominal Fat
Weight Bearing Strengthening Program				Fat, Intra-Abdominal
Weight-Bearing Exercise Program				Fat, Intra Abdominal
Exercise Program, Weight-Bearing				Intra-Abdominal Adipose Tissue
Weight Bearing Exercise Program				Adipose Tissue, Intra-Abdominal
resistance training				Intra Abdominal Adipose Tissue
strength training				Visceral Fat
weight training				Fat, Abdominal Visceral
circuit training				Fat, Visceral
				Visceral Fats
有氧运动				Visceral Adipose Tissue
Aerobic Exercise				Adipose Tissue, Visceral
endurance training				Abdominal Visceral Fat
cardiovascular training				Retroperitoneal Fat
cardio				Fat, Retroperitoneal
				Retroperitoneal Fats
联合训练				Retroperitoneal Adipose Tissue
Circuit-Based Exercise				Adipose Tissue, Retroperitoneal
Circuit Based Exercise
Circuit-Based Exercises				代谢指标
Exercise, Circuit-Based				Metabolic Syndrome
Circuit Training				Syndrome, Cardiometabolic
Training, Circuit				Syndrome, Metabolic
concurrent training				Reaven Syndrome X
combined training				Syndrome X, Reaven
combined exercise				Metabolic Syndrome X
combined aerobic and resistance				Insulin Resistance Syndrome X
aerobic plus resistance				Metabolic Cardiovascular Syndrome
resistance plus aerobic				Cardiovascular Syndrome, Metabolic
mixed modality training				Syndrome, Metabolic Cardiovascular
				Syndrome X, Insulin Resistance
				Metabolic X Syndrome
				Syndrome, Metabolic X
				X Syndrome, Metabolic
				Syndrome X, Metabolic
				Dysmetabolic Syndrome X
				Syndrome X, Dysmetabolic
				Cardiometabolic Syndrome
				metabolic
				cardiometabolic
				lipid
				cholesterol
				Epicholesterol
				blood pressure
				Pressure, Blood
				Pulse Pressure
				Pressure, Pulse
				Diastolic Pressure
				Pressure, Diastolic
				Systolic Pressure
				Pressure, Systolic
				insulin
				Insulin, Regular
				Regular Insulin
				Soluble Insulin
				Insulin, Soluble
				Iletin
				Insulin A Chain
				Novolin
				Sodium Insulin
				Insulin, Sodium
				Insulin B Chain
				Chain, Insulin B
				glucose
				D-Glucose
				D Glucose
				Dextrose
				Glucose, (alpha-D)-Isomer
				Glucose, (beta-D)-Isomer
				Glucose, (DL)-Isomer
				Glucose Monohydrate
				Monohydrate, Glucose
				Anhydrous Dextrose
				Dextrose, Anhydrous
				fasting glucose
				insulin resistance
				Resistance, Insulin
				Insulin Sensitivity
				Sensitivity, Insulin
				Triglyceride
				Triacylglycerol
				Lipoproteins, HDL
				HDL Lipoproteins
				High Density Lipoprotein
				Density Lipoprotein, High
				Lipoprotein, High Density
				High-Density Lipoprotein
				Lipoprotein, High-Density
				alpha Lipoprotein
				alpha Lipoproteins
				Heavy Lipoproteins
				Lipoproteins, Heavy
				High Density Lipoproteins
				Lipoproteins, High-Density
				alpha-1 Lipoprotein
				Receptors, Oxidized LDL
				LDL Receptors, Oxidized
				Oxidized LDL Receptor
				LDL Receptor, Oxidized
				Oxidized LDL Receptors
				Receptor, LDL, Oxidized
				Ox LDL Receptor
				Receptor, Ox-LDL
				Receptor, Oxidized LDL
				Glycated Hemoglobin
				Hemoglobin, Glycated
				Glycohemoglobin
				Glycated Hemoglobins
				Hemoglobins, Glycated
				Hemoglobin, Glycosylated
				Glycosylated Hemoglobin
				Hb A1a-2
				Hemoglobin, Glycated A1a-2
				A1a-2 Hemoglobin, Glycated
				Glycated A1a-2 Hemoglobin
				Hemoglobin, Glycated A1a 2
				Glycated Hemoglobin A
				Hemoglobin A, Glycated
				Glycohemoglobin A
				Hb A1a+b
				Hb A1c
				Hemoglobin A(1)
				Glycosylated Hemoglobin A
				Hemoglobin A, Glycosylated
				Hb A1
				HbA1
				Hemoglobin, Glycosylated A1a-1
				A1a-1 Hemoglobin, Glycosylated
				Glycosylated A1a-1 Hemoglobin
				Hemoglobin, Glycosylated A1a 1
				Hb A1a-1
				Hemoglobin, Glycated A1b
				A1b Hemoglobin, Glycated
				Glycated A1b Hemoglobin
				Hemoglobin, Glycosylated A1b
				A1b Hemoglobin, Glycosylated
				Glycosylated A1b Hemoglobin
				Hb A1b
				Glycated Hemoglobin A1c
				Hemoglobin A1c, Glycated
				Glycosylated Hemoglobin A1c
				Hemoglobin A1c, Glycosylated
				Fructated Hemoglobins
				Hemoglobins, Fructated

## Sheet: Cochrane图书馆
	运动干预
(	Training, Resistance	)	:ti,ab,kw		or		(Training, Resistance):ti,ab,kw or		(Training, Resistance):ti,ab,kw or
(	Strength Training	)	:ti,ab,kw		or		(Strength Training):ti,ab,kw or		(Strength Training):ti,ab,kw or
(	Training, Strength	)	:ti,ab,kw		or		(Training, Strength):ti,ab,kw or		(Training, Strength):ti,ab,kw or
(	Weight-Lifting Strengthening Program	)	:ti,ab,kw		or		(Weight-Lifting Strengthening Program):ti,ab,kw or		(Weight-Lifting Strengthening Program):ti,ab,kw or
(	Strengthening Program, Weight-Lifting	)	:ti,ab,kw		or		(Strengthening Program, Weight-Lifting):ti,ab,kw or		(Strengthening Program, Weight-Lifting):ti,ab,kw or
(	Weight Lifting Strengthening Program	)	:ti,ab,kw		or		(Weight Lifting Strengthening Program):ti,ab,kw or		(Weight Lifting Strengthening Program):ti,ab,kw or
(	Weight-Lifting Exercise Program	)	:ti,ab,kw		or		(Weight-Lifting Exercise Program):ti,ab,kw or		(Weight-Lifting Exercise Program):ti,ab,kw or
(	Exercise Program, Weight-Lifting	)	:ti,ab,kw		or		(Exercise Program, Weight-Lifting):ti,ab,kw or		(Exercise Program, Weight-Lifting):ti,ab,kw or
(	Weight Lifting Exercise Program	)	:ti,ab,kw		or		(Weight Lifting Exercise Program):ti,ab,kw or		(Weight Lifting Exercise Program):ti,ab,kw or
(	Weight-Lifting Exercise Programs	)	:ti,ab,kw		or		(Weight-Lifting Exercise Programs):ti,ab,kw or		(Weight-Lifting Exercise Programs):ti,ab,kw or
(	Weight-Bearing Strengthening Program	)	:ti,ab,kw		or		(Weight-Bearing Strengthening Program):ti,ab,kw or		(Weight-Bearing Strengthening Program):ti,ab,kw or
(	Strengthening Program, Weight-Bearing	)	:ti,ab,kw		or		(Strengthening Program, Weight-Bearing):ti,ab,kw or		(Strengthening Program, Weight-Bearing):ti,ab,kw or
(	Weight Bearing Strengthening Program	)	:ti,ab,kw		or		(Weight Bearing Strengthening Program):ti,ab,kw or		(Weight Bearing Strengthening Program):ti,ab,kw or
(	Weight-Bearing Exercise Program	)	:ti,ab,kw		or		(Weight-Bearing Exercise Program):ti,ab,kw or		(Weight-Bearing Exercise Program):ti,ab,kw or
(	Exercise Program, Weight-Bearing	)	:ti,ab,kw		or		(Exercise Program, Weight-Bearing):ti,ab,kw or		(Exercise Program, Weight-Bearing):ti,ab,kw or
(	Weight Bearing Exercise Program	)	:ti,ab,kw		or		(Weight Bearing Exercise Program):ti,ab,kw or		(Weight Bearing Exercise Program):ti,ab,kw or
(	resistance training	)	:ti,ab,kw		or		(resistance training):ti,ab,kw or		(resistance training):ti,ab,kw or
(	strength training	)	:ti,ab,kw		or		(strength training):ti,ab,kw or		(strength training):ti,ab,kw or
(	weight training	)	:ti,ab,kw		or		(weight training):ti,ab,kw or		(weight training):ti,ab,kw or
(	circuit training	)	:ti,ab,kw		or		(circuit training):ti,ab,kw or		(circuit training):ti,ab,kw or
(	Aerobic Exercise	)	:ti,ab,kw		or		(Aerobic Exercise):ti,ab,kw or		(Aerobic Exercise):ti,ab,kw or
(	endurance training	)	:ti,ab,kw		or		(endurance training):ti,ab,kw or		(endurance training):ti,ab,kw or
(	cardiovascular training	)	:ti,ab,kw		or		(cardiovascular training):ti,ab,kw or		(cardiovascular training):ti,ab,kw or
(	cardio	)	:ti,ab,kw		or		(cardio):ti,ab,kw or		(cardio):ti,ab,kw or
(	Circuit-Based Exercise	)	:ti,ab,kw		or		(Circuit-Based Exercise):ti,ab,kw or		(Circuit-Based Exercise):ti,ab,kw or
(	Circuit Based Exercise	)	:ti,ab,kw		or		(Circuit Based Exercise):ti,ab,kw or		(Circuit Based Exercise):ti,ab,kw or
(	Circuit-Based Exercises	)	:ti,ab,kw		or		(Circuit-Based Exercises):ti,ab,kw or		(Circuit-Based Exercises):ti,ab,kw or
(	Exercise, Circuit-Based	)	:ti,ab,kw		or		(Exercise, Circuit-Based):ti,ab,kw or		(Exercise, Circuit-Based):ti,ab,kw or
(	Circuit Training	)	:ti,ab,kw		or		(Circuit Training):ti,ab,kw or		(Circuit Training):ti,ab,kw or
(	Training, Circuit	)	:ti,ab,kw		or		(Training, Circuit):ti,ab,kw or		(Training, Circuit):ti,ab,kw or
(	concurrent training	)	:ti,ab,kw		or		(concurrent training):ti,ab,kw or		(concurrent training):ti,ab,kw or
(	combined training	)	:ti,ab,kw		or		(combined training):ti,ab,kw or		(combined training):ti,ab,kw or
(	combined exercise	)	:ti,ab,kw		or		(combined exercise):ti,ab,kw or		(combined exercise):ti,ab,kw or
(	combined aerobic and resistance	)	:ti,ab,kw		or		(combined aerobic and resistance):ti,ab,kw or		(combined aerobic and resistance):ti,ab,kw or
(	aerobic plus resistance	)	:ti,ab,kw		or		(aerobic plus resistance):ti,ab,kw or		(aerobic plus resistance):ti,ab,kw or
(	resistance plus aerobic	)	:ti,ab,kw		or		(resistance plus aerobic):ti,ab,kw or		(resistance plus aerobic):ti,ab,kw or
(	mixed modality training	)	:ti,ab,kw		or		(mixed modality training):ti,ab,kw or		(mixed modality training):ti,ab,kw or
								(Training, Resistance):ti,ab,kw or (Strength Training):ti,ab,kw or (Training, Strength):ti,ab,kw or (Weight-Lifting Strengthening Program):ti,ab,kw or (Strengthening Program, Weight-Lifting):ti,ab,kw or (Weight Lifting Strengthening Program):ti,ab,kw or (Weight-Lifting Exercise Program):ti,ab,kw or (Exercise Program, Weight-Lifting):ti,ab,kw or (Weight Lifting Exercise Program):ti,ab,kw or (Weigh…
	人群
(	Obesity	)	:ti,ab,kw		or		(Obesity):ti,ab,kw or		(Obesity):ti,ab,kw or
(	Overweight	)	:ti,ab,kw		or		(Overweight):ti,ab,kw or		(Overweight):ti,ab,kw or
(	obese	)	:ti,ab,kw		or		(obese):ti,ab,kw or		(obese):ti,ab,kw or
(	adiposity	)	:ti,ab,kw		or		(adiposity):ti,ab,kw or		(adiposity):ti,ab,kw or
								(Obesity):ti,ab,kw or (Overweight):ti,ab,kw or (obese):ti,ab,kw or (adiposity):ti,ab,kw or
	结局指标
(	Body Composition	)	:ti,ab,kw		or		(Body Composition):ti,ab,kw or		(Body Composition):ti,ab,kw or
(	Composition, Body	)	:ti,ab,kw		or		(Composition, Body):ti,ab,kw or		(Composition, Body):ti,ab,kw or
(	body fat	)	:ti,ab,kw		or		(body fat):ti,ab,kw or		(body fat):ti,ab,kw or
(	fat mass	)	:ti,ab,kw		or		(fat mass):ti,ab,kw or		(fat mass):ti,ab,kw or
(	lean mass	)	:ti,ab,kw		or		(lean mass):ti,ab,kw or		(lean mass):ti,ab,kw or
(	muscle mass	)	:ti,ab,kw		or		(muscle mass):ti,ab,kw or		(muscle mass):ti,ab,kw or
(	fat free mass	)	:ti,ab,kw		or		(fat free mass):ti,ab,kw or		(fat free mass):ti,ab,kw or
(	waist circumference	)	:ti,ab,kw		or		(waist circumference):ti,ab,kw or		(waist circumference):ti,ab,kw or
(	Circumference, Waist	)	:ti,ab,kw		or		(Circumference, Waist):ti,ab,kw or		(Circumference, Waist):ti,ab,kw or
(	visceral fat	)	:ti,ab,kw		or		(visceral fat):ti,ab,kw or		(visceral fat):ti,ab,kw or
(	Fats, Intra-Abdominal	)	:ti,ab,kw		or		(Fats, Intra-Abdominal):ti,ab,kw or		(Fats, Intra-Abdominal):ti,ab,kw or
(	Intra Abdominal Fat	)	:ti,ab,kw		or		(Intra Abdominal Fat):ti,ab,kw or		(Intra Abdominal Fat):ti,ab,kw or
(	Fat, Intra-Abdominal	)	:ti,ab,kw		or		(Fat, Intra-Abdominal):ti,ab,kw or		(Fat, Intra-Abdominal):ti,ab,kw or
(	Fat, Intra Abdominal	)	:ti,ab,kw		or		(Fat, Intra Abdominal):ti,ab,kw or		(Fat, Intra Abdominal):ti,ab,kw or
(	Intra-Abdominal Adipose Tissue	)	:ti,ab,kw		or		(Intra-Abdominal Adipose Tissue):ti,ab,kw or		(Intra-Abdominal Adipose Tissue):ti,ab,kw or
(	Adipose Tissue, Intra-Abdominal	)	:ti,ab,kw		or		(Adipose Tissue, Intra-Abdominal):ti,ab,kw or		(Adipose Tissue, Intra-Abdominal):ti,ab,kw or
(	Intra Abdominal Adipose Tissue	)	:ti,ab,kw		or		(Intra Abdominal Adipose Tissue):ti,ab,kw or		(Intra Abdominal Adipose Tissue):ti,ab,kw or
(	Visceral Fat	)	:ti,ab,kw		or		(Visceral Fat):ti,ab,kw or		(Visceral Fat):ti,ab,kw or
(	Fat, Abdominal Visceral	)	:ti,ab,kw		or		(Fat, Abdominal Visceral):ti,ab,kw or		(Fat, Abdominal Visceral):ti,ab,kw or
(	Fat, Visceral	)	:ti,ab,kw		or		(Fat, Visceral):ti,ab,kw or		(Fat, Visceral):ti,ab,kw or
(	Visceral Fats	)	:ti,ab,kw		or		(Visceral Fats):ti,ab,kw or		(Visceral Fats):ti,ab,kw or
(	Visceral Adipose Tissue	)	:ti,ab,kw		or		(Visceral Adipose Tissue):ti,ab,kw or		(Visceral Adipose Tissue):ti,ab,kw or
(	Adipose Tissue, Visceral	)	:ti,ab,kw		or		(Adipose Tissue, Visceral):ti,ab,kw or		(Adipose Tissue, Visceral):ti,ab,kw or
(	Abdominal Visceral Fat	)	:ti,ab,kw		or		(Abdominal Visceral Fat):ti,ab,kw or		(Abdominal Visceral Fat):ti,ab,kw or
(	Retroperitoneal Fat	)	:ti,ab,kw		or		(Retroperitoneal Fat):ti,ab,kw or		(Retroperitoneal Fat):ti,ab,kw or
(	Fat, Retroperitoneal	)	:ti,ab,kw		or		(Fat, Retroperitoneal):ti,ab,kw or		(Fat, Retroperitoneal):ti,ab,kw or
(	Retroperitoneal Fats	)	:ti,ab,kw		or		(Retroperitoneal Fats):ti,ab,kw or		(Retroperitoneal Fats):ti,ab,kw or
(	Retroperitoneal Adipose Tissue	)	:ti,ab,kw		or		(Retroperitoneal Adipose Tissue):ti,ab,kw or		(Retroperitoneal Adipose Tissue):ti,ab,kw or
(	Adipose Tissue, Retroperitoneal	)	:ti,ab,kw		or		(Adipose Tissue, Retroperitoneal):ti,ab,kw or		(Adipose Tissue, Retroperitoneal):ti,ab,kw or
(	Metabolic Syndrome	)	:ti,ab,kw		or		(Metabolic Syndrome):ti,ab,kw or		(Metabolic Syndrome):ti,ab,kw or
(	Syndrome, Cardiometabolic	)	:ti,ab,kw		or		(Syndrome, Cardiometabolic):ti,ab,kw or		(Syndrome, Cardiometabolic):ti,ab,kw or
(	Syndrome, Metabolic	)	:ti,ab,kw		or		(Syndrome, Metabolic):ti,ab,kw or		(Syndrome, Metabolic):ti,ab,kw or
(	Metabolic Cardiovascular Syndrome	)	:ti,ab,kw		or		(Metabolic Cardiovascular Syndrome):ti,ab,kw or		(Metabolic Cardiovascular Syndrome):ti,ab,kw or
(	Cardiovascular Syndrome, Metabolic	)	:ti,ab,kw		or		(Cardiovascular Syndrome, Metabolic):ti,ab,kw or		(Cardiovascular Syndrome, Metabolic):ti,ab,kw or
(	Syndrome, Metabolic Cardiovascular	)	:ti,ab,kw		or		(Syndrome, Metabolic Cardiovascular):ti,ab,kw or		(Syndrome, Metabolic Cardiovascular):ti,ab,kw or
(	Cardiometabolic Syndrome	)	:ti,ab,kw		or		(Cardiometabolic Syndrome):ti,ab,kw or		(Cardiometabolic Syndrome):ti,ab,kw or
(	metabolic	)	:ti,ab,kw		or		(metabolic):ti,ab,kw or		(metabolic):ti,ab,kw or
(	cardiometabolic	)	:ti,ab,kw		or		(cardiometabolic):ti,ab,kw or		(cardiometabolic):ti,ab,kw or
(	lipid	)	:ti,ab,kw		or		(lipid):ti,ab,kw or		(lipid):ti,ab,kw or
(	cholesterol	)	:ti,ab,kw		or		(cholesterol):ti,ab,kw or		(cholesterol):ti,ab,kw or
(	Epicholesterol	)	:ti,ab,kw		or		(Epicholesterol):ti,ab,kw or		(Epicholesterol):ti,ab,kw or
(	blood pressure	)	:ti,ab,kw		or		(blood pressure):ti,ab,kw or		(blood pressure):ti,ab,kw or
(	Pressure, Blood	)	:ti,ab,kw		or		(Pressure, Blood):ti,ab,kw or		(Pressure, Blood):ti,ab,kw or
(	Pulse Pressure	)	:ti,ab,kw		or		(Pulse Pressure):ti,ab,kw or		(Pulse Pressure):ti,ab,kw or
(	Pressure, Pulse	)	:ti,ab,kw		or		(Pressure, Pulse):ti,ab,kw or		(Pressure, Pulse):ti,ab,kw or
(	Diastolic Pressure	)	:ti,ab,kw		or		(Diastolic Pressure):ti,ab,kw or		(Diastolic Pressure):ti,ab,kw or
(	Pressure, Diastolic	)	:ti,ab,kw		or		(Pressure, Diastolic):ti,ab,kw or		(Pressure, Diastolic):ti,ab,kw or
(	Systolic Pressure	)	:ti,ab,kw		or		(Systolic Pressure):ti,ab,kw or		(Systolic Pressure):ti,ab,kw or
(	Pressure, Systolic	)	:ti,ab,kw		or		(Pressure, Systolic):ti,ab,kw or		(Pressure, Systolic):ti,ab,kw or
(	insulin	)	:ti,ab,kw		or		(insulin):ti,ab,kw or		(insulin):ti,ab,kw or
(	Insulin, Regular	)	:ti,ab,kw		or		(Insulin, Regular):ti,ab,kw or		(Insulin, Regular):ti,ab,kw or
(	Regular Insulin	)	:ti,ab,kw		or		(Regular Insulin):ti,ab,kw or		(Regular Insulin):ti,ab,kw or
(	Soluble Insulin	)	:ti,ab,kw		or		(Soluble Insulin):ti,ab,kw or		(Soluble Insulin):ti,ab,kw or
(	Insulin, Soluble	)	:ti,ab,kw		or		(Insulin, Soluble):ti,ab,kw or		(Insulin, Soluble):ti,ab,kw or
(	Iletin	)	:ti,ab,kw		or		(Iletin):ti,ab,kw or		(Iletin):ti,ab,kw or
(	Insulin A Chain	)	:ti,ab,kw		or		(Insulin A Chain):ti,ab,kw or		(Insulin A Chain):ti,ab,kw or
(	Novolin	)	:ti,ab,kw		or		(Novolin):ti,ab,kw or		(Novolin):ti,ab,kw or
(	Sodium Insulin	)	:ti,ab,kw		or		(Sodium Insulin):ti,ab,kw or		(Sodium Insulin):ti,ab,kw or
(	Insulin, Sodium	)	:ti,ab,kw		or		(Insulin, Sodium):ti,ab,kw or		(Insulin, Sodium):ti,ab,kw or
(	Insulin B Chain	)	:ti,ab,kw		or		(Insulin B Chain):ti,ab,kw or		(Insulin B Chain):ti,ab,kw or
(	Chain, Insulin B	)	:ti,ab,kw		or		(Chain, Insulin B):ti,ab,kw or		(Chain, Insulin B):ti,ab,kw or
(	glucose	)	:ti,ab,kw		or		(glucose):ti,ab,kw or		(glucose):ti,ab,kw or
(	D-Glucose	)	:ti,ab,kw		or		(D-Glucose):ti,ab,kw or		(D-Glucose):ti,ab,kw or
(	D Glucose	)	:ti,ab,kw		or		(D Glucose):ti,ab,kw or		(D Glucose):ti,ab,kw or
(	Dextrose	)	:ti,ab,kw		or		(Dextrose):ti,ab,kw or		(Dextrose):ti,ab,kw or
(	Glucose Monohydrate	)	:ti,ab,kw		or		(Glucose Monohydrate):ti,ab,kw or		(Glucose Monohydrate):ti,ab,kw or
(	Monohydrate, Glucose	)	:ti,ab,kw		or		(Monohydrate, Glucose):ti,ab,kw or		(Monohydrate, Glucose):ti,ab,kw or
(	Anhydrous Dextrose	)	:ti,ab,kw		or		(Anhydrous Dextrose):ti,ab,kw or		(Anhydrous Dextrose):ti,ab,kw or
(	Dextrose, Anhydrous	)	:ti,ab,kw		or		(Dextrose, Anhydrous):ti,ab,kw or		(Dextrose, Anhydrous):ti,ab,kw or
(	fasting glucose	)	:ti,ab,kw		or		(fasting glucose):ti,ab,kw or		(fasting glucose):ti,ab,kw or
(	insulin resistance	)	:ti,ab,kw		or		(insulin resistance):ti,ab,kw or		(insulin resistance):ti,ab,kw or
(	Resistance, Insulin	)	:ti,ab,kw		or		(Resistance, Insulin):ti,ab,kw or		(Resistance, Insulin):ti,ab,kw or
(	Insulin Sensitivity	)	:ti,ab,kw		or		(Insulin Sensitivity):ti,ab,kw or		(Insulin Sensitivity):ti,ab,kw or
(	Sensitivity, Insulin	)	:ti,ab,kw		or		(Sensitivity, Insulin):ti,ab,kw or		(Sensitivity, Insulin):ti,ab,kw or
(	Triglyceride	)	:ti,ab,kw		or		(Triglyceride):ti,ab,kw or		(Triglyceride):ti,ab,kw or
(	Triacylglycerol	)	:ti,ab,kw		or		(Triacylglycerol):ti,ab,kw or		(Triacylglycerol):ti,ab,kw or
(	Lipoproteins, HDL	)	:ti,ab,kw		or		(Lipoproteins, HDL):ti,ab,kw or		(Lipoproteins, HDL):ti,ab,kw or
(	HDL Lipoproteins	)	:ti,ab,kw		or		(HDL Lipoproteins):ti,ab,kw or		(HDL Lipoproteins):ti,ab,kw or
(	High Density Lipoprotein	)	:ti,ab,kw		or		(High Density Lipoprotein):ti,ab,kw or		(High Density Lipoprotein):ti,ab,kw or
(	Density Lipoprotein, High	)	:ti,ab,kw		or		(Density Lipoprotein, High):ti,ab,kw or		(Density Lipoprotein, High):ti,ab,kw or
(	Lipoprotein, High Density	)	:ti,ab,kw		or		(Lipoprotein, High Density):ti,ab,kw or		(Lipoprotein, High Density):ti,ab,kw or
(	High-Density Lipoprotein	)	:ti,ab,kw		or		(High-Density Lipoprotein):ti,ab,kw or		(High-Density Lipoprotein):ti,ab,kw or
(	Lipoprotein, High-Density	)	:ti,ab,kw		or		(Lipoprotein, High-Density):ti,ab,kw or		(Lipoprotein, High-Density):ti,ab,kw or
(	alpha Lipoprotein	)	:ti,ab,kw		or		(alpha Lipoprotein):ti,ab,kw or		(alpha Lipoprotein):ti,ab,kw or
(	alpha Lipoproteins	)	:ti,ab,kw		or		(alpha Lipoproteins):ti,ab,kw or		(alpha Lipoproteins):ti,ab,kw or
(	Heavy Lipoproteins	)	:ti,ab,kw		or		(Heavy Lipoproteins):ti,ab,kw or		(Heavy Lipoproteins):ti,ab,kw or
(	Lipoproteins, Heavy	)	:ti,ab,kw		or		(Lipoproteins, Heavy):ti,ab,kw or		(Lipoproteins, Heavy):ti,ab,kw or
(	High Density Lipoproteins	)	:ti,ab,kw		or		(High Density Lipoproteins):ti,ab,kw or		(High Density Lipoproteins):ti,ab,kw or
(	Lipoproteins, High-Density	)	:ti,ab,kw		or		(Lipoproteins, High-Density):ti,ab,kw or		(Lipoproteins, High-Density):ti,ab,kw or
(	alpha-1 Lipoprotein	)	:ti,ab,kw		or		(alpha-1 Lipoprotein):ti,ab,kw or		(alpha-1 Lipoprotein):ti,ab,kw or
(	Receptors, Oxidized LDL	)	:ti,ab,kw		or		(Receptors, Oxidized LDL):ti,ab,kw or		(Receptors, Oxidized LDL):ti,ab,kw or
(	LDL Receptors, Oxidized	)	:ti,ab,kw		or		(LDL Receptors, Oxidized):ti,ab,kw or		(LDL Receptors, Oxidized):ti,ab,kw or
(	Oxidized LDL Receptor	)	:ti,ab,kw		or		(Oxidized LDL Receptor):ti,ab,kw or		(Oxidized LDL Receptor):ti,ab,kw or
(	LDL Receptor, Oxidized	)	:ti,ab,kw		or		(LDL Receptor, Oxidized):ti,ab,kw or		(LDL Receptor, Oxidized):ti,ab,kw or
(	Oxidized LDL Receptors	)	:ti,ab,kw		or		(Oxidized LDL Receptors):ti,ab,kw or		(Oxidized LDL Receptors):ti,ab,kw or
(	Receptor, LDL, Oxidized	)	:ti,ab,kw		or		(Receptor, LDL, Oxidized):ti,ab,kw or		(Receptor, LDL, Oxidized):ti,ab,kw or
(	Ox LDL Receptor	)	:ti,ab,kw		or		(Ox LDL Receptor):ti,ab,kw or		(Ox LDL Receptor):ti,ab,kw or
(	Receptor, Ox-LDL	)	:ti,ab,kw		or		(Receptor, Ox-LDL):ti,ab,kw or		(Receptor, Ox-LDL):ti,ab,kw or
(	Receptor, Oxidized LDL	)	:ti,ab,kw		or		(Receptor, Oxidized LDL):ti,ab,kw or		(Receptor, Oxidized LDL):ti,ab,kw or
(	Glycated Hemoglobin	)	:ti,ab,kw		or		(Glycated Hemoglobin):ti,ab,kw or		(Glycated Hemoglobin):ti,ab,kw or
(	Hemoglobin, Glycated	)	:ti,ab,kw		or		(Hemoglobin, Glycated):ti,ab,kw or		(Hemoglobin, Glycated):ti,ab,kw or
(	Glycohemoglobin	)	:ti,ab,kw		or		(Glycohemoglobin):ti,ab,kw or		(Glycohemoglobin):ti,ab,kw or
(	Glycated Hemoglobins	)	:ti,ab,kw		or		(Glycated Hemoglobins):ti,ab,kw or		(Glycated Hemoglobins):ti,ab,kw or
(	Hemoglobins, Glycated	)	:ti,ab,kw		or		(Hemoglobins, Glycated):ti,ab,kw or		(Hemoglobins, Glycated):ti,ab,kw or
(	Hemoglobin, Glycosylated	)	:ti,ab,kw		or		(Hemoglobin, Glycosylated):ti,ab,kw or		(Hemoglobin, Glycosylated):ti,ab,kw or
(	Glycosylated Hemoglobin	)	:ti,ab,kw		or		(Glycosylated Hemoglobin):ti,ab,kw or		(Glycosylated Hemoglobin):ti,ab,kw or
(	Glycated Hemoglobin A	)	:ti,ab,kw		or		(Glycated Hemoglobin A):ti,ab,kw or		(Glycated Hemoglobin A):ti,ab,kw or
(	Hemoglobin A, Glycated	)	:ti,ab,kw		or		(Hemoglobin A, Glycated):ti,ab,kw or		(Hemoglobin A, Glycated):ti,ab,kw or
(	Glycohemoglobin A	)	:ti,ab,kw		or		(Glycohemoglobin A):ti,ab,kw or		(Glycohemoglobin A):ti,ab,kw or
(	Hb A1c	)	:ti,ab,kw		or		(Hb A1c):ti,ab,kw or		(Hb A1c):ti,ab,kw or
(	Glycosylated Hemoglobin A	)	:ti,ab,kw		or		(Glycosylated Hemoglobin A):ti,ab,kw or		(Glycosylated Hemoglobin A):ti,ab,kw or
(	Hemoglobin A, Glycosylated	)	:ti,ab,kw		or		(Hemoglobin A, Glycosylated):ti,ab,kw or		(Hemoglobin A, Glycosylated):ti,ab,kw or
(	Hb A1	)	:ti,ab,kw		or		(Hb A1):ti,ab,kw or		(Hb A1):ti,ab,kw or
(	HbA1	)	:ti,ab,kw		or		(HbA1):ti,ab,kw or		(HbA1):ti,ab,kw or
(	A1a-1 Hemoglobin, Glycosylated	)	:ti,ab,kw		or		(A1a-1 Hemoglobin, Glycosylated):ti,ab,kw or		(A1a-1 Hemoglobin, Glycosylated):ti,ab,kw or
(	Hemoglobin, Glycosylated A1a 1	)	:ti,ab,kw		or		(Hemoglobin, Glycosylated A1a 1):ti,ab,kw or		(Hemoglobin, Glycosylated A1a 1):ti,ab,kw or
(	Hemoglobin, Glycated A1b	)	:ti,ab,kw		or		(Hemoglobin, Glycated A1b):ti,ab,kw or		(Hemoglobin, Glycated A1b):ti,ab,kw or
(	A1b Hemoglobin, Glycated	)	:ti,ab,kw		or		(A1b Hemoglobin, Glycated):ti,ab,kw or		(A1b Hemoglobin, Glycated):ti,ab,kw or
(	Glycated A1b Hemoglobin	)	:ti,ab,kw		or		(Glycated A1b Hemoglobin):ti,ab,kw or		(Glycated A1b Hemoglobin):ti,ab,kw or
(	Hemoglobin, Glycosylated A1b	)	:ti,ab,kw		or		(Hemoglobin, Glycosylated A1b):ti,ab,kw or		(Hemoglobin, Glycosylated A1b):ti,ab,kw or
(	A1b Hemoglobin, Glycosylated	)	:ti,ab,kw		or		(A1b Hemoglobin, Glycosylated):ti,ab,kw or		(A1b Hemoglobin, Glycosylated):ti,ab,kw or
(	Glycosylated A1b Hemoglobin	)	:ti,ab,kw		or		(Glycosylated A1b Hemoglobin):ti,ab,kw or		(Glycosylated A1b Hemoglobin):ti,ab,kw or
(	Hb A1b	)	:ti,ab,kw		or		(Hb A1b):ti,ab,kw or		(Hb A1b):ti,ab,kw or
(	Glycated Hemoglobin A1c	)	:ti,ab,kw		or		(Glycated Hemoglobin A1c):ti,ab,kw or		(Glycated Hemoglobin A1c):ti,ab,kw or
(	Hemoglobin A1c, Glycated	)	:ti,ab,kw		or		(Hemoglobin A1c, Glycated):ti,ab,kw or		(Hemoglobin A1c, Glycated):ti,ab,kw or
(	Glycosylated Hemoglobin A1c	)	:ti,ab,kw		or		(Glycosylated Hemoglobin A1c):ti,ab,kw or		(Glycosylated Hemoglobin A1c):ti,ab,kw or
(	Hemoglobin A1c, Glycosylated	)	:ti,ab,kw		or		(Hemoglobin A1c, Glycosylated):ti,ab,kw or		(Hemoglobin A1c, Glycosylated):ti,ab,kw or
(	Fructated Hemoglobins	)	:ti,ab,kw		or		(Fructated Hemoglobins):ti,ab,kw or		(Fructated Hemoglobins):ti,ab,kw or
(	Hemoglobins, Fructated	)	:ti,ab,kw		or		(Hemoglobins, Fructated):ti,ab,kw or		(Hemoglobins, Fructated):ti,ab,kw or
								(Body Composition):ti,ab,kw or (Composition, Body):ti,ab,kw or (body fat):ti,ab,kw or (fat mass):ti,ab,kw or (lean mass):ti,ab,kw or (muscle mass):ti,ab,kw or (fat free mass):ti,ab,kw or (waist circumference):ti,ab,kw or (Circumference, Waist):ti,ab,kw or (visceral fat):ti,ab,kw or (Fats, Intra-Abdominal):ti,ab,kw or (Intra Abdominal Fat):ti,ab,kw or (Fat, Intra-Abdominal):ti,ab,kw or (Fat, Intra…

## Sheet: Embase
	运动干预
'	Training, Resistance	'	:ab,ti		or		'Training, Resistance':ab,ti or		'Training, Resistance':ab,ti or
'	Strength Training	'	:ab,ti		or		'Strength Training':ab,ti or		'Strength Training':ab,ti or
'	Training, Strength	'	:ab,ti		or		'Training, Strength':ab,ti or		'Training, Strength':ab,ti or
'	Weight-Lifting Strengthening Program	'	:ab,ti		or		'Weight-Lifting Strengthening Program':ab,ti or		'Weight-Lifting Strengthening Program':ab,ti or
'	Strengthening Program, Weight-Lifting	'	:ab,ti		or		'Strengthening Program, Weight-Lifting':ab,ti or		'Strengthening Program, Weight-Lifting':ab,ti or
'	Weight Lifting Strengthening Program	'	:ab,ti		or		'Weight Lifting Strengthening Program':ab,ti or		'Weight Lifting Strengthening Program':ab,ti or
'	Weight-Lifting Exercise Program	'	:ab,ti		or		'Weight-Lifting Exercise Program':ab,ti or		'Weight-Lifting Exercise Program':ab,ti or
'	Exercise Program, Weight-Lifting	'	:ab,ti		or		'Exercise Program, Weight-Lifting':ab,ti or		'Exercise Program, Weight-Lifting':ab,ti or
'	Weight Lifting Exercise Program	'	:ab,ti		or		'Weight Lifting Exercise Program':ab,ti or		'Weight Lifting Exercise Program':ab,ti or
'	Weight-Lifting Exercise Programs	'	:ab,ti		or		'Weight-Lifting Exercise Programs':ab,ti or		'Weight-Lifting Exercise Programs':ab,ti or
'	Weight-Bearing Strengthening Program	'	:ab,ti		or		'Weight-Bearing Strengthening Program':ab,ti or		'Weight-Bearing Strengthening Program':ab,ti or
'	Strengthening Program, Weight-Bearing	'	:ab,ti		or		'Strengthening Program, Weight-Bearing':ab,ti or		'Strengthening Program, Weight-Bearing':ab,ti or
'	Weight Bearing Strengthening Program	'	:ab,ti		or		'Weight Bearing Strengthening Program':ab,ti or		'Weight Bearing Strengthening Program':ab,ti or
'	Weight-Bearing Exercise Program	'	:ab,ti		or		'Weight-Bearing Exercise Program':ab,ti or		'Weight-Bearing Exercise Program':ab,ti or
'	Exercise Program, Weight-Bearing	'	:ab,ti		or		'Exercise Program, Weight-Bearing':ab,ti or		'Exercise Program, Weight-Bearing':ab,ti or
'	Weight Bearing Exercise Program	'	:ab,ti		or		'Weight Bearing Exercise Program':ab,ti or		'Weight Bearing Exercise Program':ab,ti or
'	resistance training	'	:ab,ti		or		'resistance training':ab,ti or		'resistance training':ab,ti or
'	strength training	'	:ab,ti		or		'strength training':ab,ti or		'strength training':ab,ti or
'	weight training	'	:ab,ti		or		'weight training':ab,ti or		'weight training':ab,ti or
'	circuit training	'	:ab,ti		or		'circuit training':ab,ti or		'circuit training':ab,ti or
'	Aerobic Exercise	'	:ab,ti		or		'Aerobic Exercise':ab,ti or		'Aerobic Exercise':ab,ti or
'	endurance training	'	:ab,ti		or		'endurance training':ab,ti or		'endurance training':ab,ti or
'	cardiovascular training	'	:ab,ti		or		'cardiovascular training':ab,ti or		'cardiovascular training':ab,ti or
'	cardio	'	:ab,ti		or		'cardio':ab,ti or		'cardio':ab,ti or
'	Circuit-Based Exercise	'	:ab,ti		or		'Circuit-Based Exercise':ab,ti or		'Circuit-Based Exercise':ab,ti or
'	Circuit Based Exercise	'	:ab,ti		or		'Circuit Based Exercise':ab,ti or		'Circuit Based Exercise':ab,ti or
'	Circuit-Based Exercises	'	:ab,ti		or		'Circuit-Based Exercises':ab,ti or		'Circuit-Based Exercises':ab,ti or
'	Exercise, Circuit-Based	'	:ab,ti		or		'Exercise, Circuit-Based':ab,ti or		'Exercise, Circuit-Based':ab,ti or
'	Circuit Training	'	:ab,ti		or		'Circuit Training':ab,ti or		'Circuit Training':ab,ti or
'	Training, Circuit	'	:ab,ti		or		'Training, Circuit':ab,ti or		'Training, Circuit':ab,ti or
'	concurrent training	'	:ab,ti		or		'concurrent training':ab,ti or		'concurrent training':ab,ti or
'	combined training	'	:ab,ti		or		'combined training':ab,ti or		'combined training':ab,ti or
'	combined exercise	'	:ab,ti		or		'combined exercise':ab,ti or		'combined exercise':ab,ti or
'	combined aerobic and resistance	'	:ab,ti		or		'combined aerobic and resistance':ab,ti or		'combined aerobic and resistance':ab,ti or
'	aerobic plus resistance	'	:ab,ti		or		'aerobic plus resistance':ab,ti or		'aerobic plus resistance':ab,ti or
'	resistance plus aerobic	'	:ab,ti		or		'resistance plus aerobic':ab,ti or		'resistance plus aerobic':ab,ti or
'	mixed modality training	'	:ab,ti		or		'mixed modality training':ab,ti or		'mixed modality training':ab,ti or
								'Training, Resistance':ab,ti or 'Strength Training':ab,ti or 'Training, Strength':ab,ti or 'Weight-Lifting Strengthening Program':ab,ti or 'Strengthening Program, Weight-Lifting':ab,ti or 'Weight Lifting Strengthening Program':ab,ti or 'Weight-Lifting Exercise Program':ab,ti or 'Exercise Program, Weight-Lifting':ab,ti or 'Weight Lifting Exercise Program':ab,ti or 'Weight-Lifting Exercise Programs…
	人群
'	Obesity	'	:ab,ti		or		'Obesity':ab,ti or		'Obesity':ab,ti or
'	Overweight	'	:ab,ti		or		'Overweight':ab,ti or		'Overweight':ab,ti or
'	obese	'	:ab,ti		or		'obese':ab,ti or		'obese':ab,ti or
'	adiposity	'	:ab,ti		or		'adiposity':ab,ti or		'adiposity':ab,ti or
								'Obesity':ab,ti or 'Overweight':ab,ti or 'obese':ab,ti or 'adiposity':ab,ti or
	结局指标
'	Body Composition	'	:ab,ti		or		'Body Composition':ab,ti or		'Body Composition':ab,ti or
'	Composition, Body	'	:ab,ti		or		'Composition, Body':ab,ti or		'Composition, Body':ab,ti or
'	body fat	'	:ab,ti		or		'body fat':ab,ti or		'body fat':ab,ti or
'	fat mass	'	:ab,ti		or		'fat mass':ab,ti or		'fat mass':ab,ti or
'	lean mass	'	:ab,ti		or		'lean mass':ab,ti or		'lean mass':ab,ti or
'	muscle mass	'	:ab,ti		or		'muscle mass':ab,ti or		'muscle mass':ab,ti or
'	fat free mass	'	:ab,ti		or		'fat free mass':ab,ti or		'fat free mass':ab,ti or
'	waist circumference	'	:ab,ti		or		'waist circumference':ab,ti or		'waist circumference':ab,ti or
'	Circumference, Waist	'	:ab,ti		or		'Circumference, Waist':ab,ti or		'Circumference, Waist':ab,ti or
'	visceral fat	'	:ab,ti		or		'visceral fat':ab,ti or		'visceral fat':ab,ti or
'	Fats, Intra-Abdominal	'	:ab,ti		or		'Fats, Intra-Abdominal':ab,ti or		'Fats, Intra-Abdominal':ab,ti or
'	Intra Abdominal Fat	'	:ab,ti		or		'Intra Abdominal Fat':ab,ti or		'Intra Abdominal Fat':ab,ti or
'	Fat, Intra-Abdominal	'	:ab,ti		or		'Fat, Intra-Abdominal':ab,ti or		'Fat, Intra-Abdominal':ab,ti or
'	Fat, Intra Abdominal	'	:ab,ti		or		'Fat, Intra Abdominal':ab,ti or		'Fat, Intra Abdominal':ab,ti or
'	Intra-Abdominal Adipose Tissue	'	:ab,ti		or		'Intra-Abdominal Adipose Tissue':ab,ti or		'Intra-Abdominal Adipose Tissue':ab,ti or
'	Adipose Tissue, Intra-Abdominal	'	:ab,ti		or		'Adipose Tissue, Intra-Abdominal':ab,ti or		'Adipose Tissue, Intra-Abdominal':ab,ti or
'	Intra Abdominal Adipose Tissue	'	:ab,ti		or		'Intra Abdominal Adipose Tissue':ab,ti or		'Intra Abdominal Adipose Tissue':ab,ti or
'	Visceral Fat	'	:ab,ti		or		'Visceral Fat':ab,ti or		'Visceral Fat':ab,ti or
'	Fat, Abdominal Visceral	'	:ab,ti		or		'Fat, Abdominal Visceral':ab,ti or		'Fat, Abdominal Visceral':ab,ti or
'	Fat, Visceral	'	:ab,ti		or		'Fat, Visceral':ab,ti or		'Fat, Visceral':ab,ti or
'	Visceral Fats	'	:ab,ti		or		'Visceral Fats':ab,ti or		'Visceral Fats':ab,ti or
'	Visceral Adipose Tissue	'	:ab,ti		or		'Visceral Adipose Tissue':ab,ti or		'Visceral Adipose Tissue':ab,ti or
'	Adipose Tissue, Visceral	'	:ab,ti		or		'Adipose Tissue, Visceral':ab,ti or		'Adipose Tissue, Visceral':ab,ti or
'	Abdominal Visceral Fat	'	:ab,ti		or		'Abdominal Visceral Fat':ab,ti or		'Abdominal Visceral Fat':ab,ti or
'	Retroperitoneal Fat	'	:ab,ti		or		'Retroperitoneal Fat':ab,ti or		'Retroperitoneal Fat':ab,ti or
'	Fat, Retroperitoneal	'	:ab,ti		or		'Fat, Retroperitoneal':ab,ti or		'Fat, Retroperitoneal':ab,ti or
'	Retroperitoneal Fats	'	:ab,ti		or		'Retroperitoneal Fats':ab,ti or		'Retroperitoneal Fats':ab,ti or
'	Retroperitoneal Adipose Tissue	'	:ab,ti		or		'Retroperitoneal Adipose Tissue':ab,ti or		'Retroperitoneal Adipose Tissue':ab,ti or
'	Adipose Tissue, Retroperitoneal	'	:ab,ti		or		'Adipose Tissue, Retroperitoneal':ab,ti or		'Adipose Tissue, Retroperitoneal':ab,ti or
'	Metabolic Syndrome	'	:ab,ti		or		'Metabolic Syndrome':ab,ti or		'Metabolic Syndrome':ab,ti or
'	Syndrome, Cardiometabolic	'	:ab,ti		or		'Syndrome, Cardiometabolic':ab,ti or		'Syndrome, Cardiometabolic':ab,ti or
'	Syndrome, Metabolic	'	:ab,ti		or		'Syndrome, Metabolic':ab,ti or		'Syndrome, Metabolic':ab,ti or
'	Metabolic Cardiovascular Syndrome	'	:ab,ti		or		'Metabolic Cardiovascular Syndrome':ab,ti or		'Metabolic Cardiovascular Syndrome':ab,ti or
'	Cardiovascular Syndrome, Metabolic	'	:ab,ti		or		'Cardiovascular Syndrome, Metabolic':ab,ti or		'Cardiovascular Syndrome, Metabolic':ab,ti or
'	Syndrome, Metabolic Cardiovascular	'	:ab,ti		or		'Syndrome, Metabolic Cardiovascular':ab,ti or		'Syndrome, Metabolic Cardiovascular':ab,ti or
'	Cardiometabolic Syndrome	'	:ab,ti		or		'Cardiometabolic Syndrome':ab,ti or		'Cardiometabolic Syndrome':ab,ti or
'	metabolic	'	:ab,ti		or		'metabolic':ab,ti or		'metabolic':ab,ti or
'	cardiometabolic	'	:ab,ti		or		'cardiometabolic':ab,ti or		'cardiometabolic':ab,ti or
'	lipid	'	:ab,ti		or		'lipid':ab,ti or		'lipid':ab,ti or
'	cholesterol	'	:ab,ti		or		'cholesterol':ab,ti or		'cholesterol':ab,ti or
'	Epicholesterol	'	:ab,ti		or		'Epicholesterol':ab,ti or		'Epicholesterol':ab,ti or
'	blood pressure	'	:ab,ti		or		'blood pressure':ab,ti or		'blood pressure':ab,ti or
'	Pressure, Blood	'	:ab,ti		or		'Pressure, Blood':ab,ti or		'Pressure, Blood':ab,ti or
'	Pulse Pressure	'	:ab,ti		or		'Pulse Pressure':ab,ti or		'Pulse Pressure':ab,ti or
'	Pressure, Pulse	'	:ab,ti		or		'Pressure, Pulse':ab,ti or		'Pressure, Pulse':ab,ti or
'	Diastolic Pressure	'	:ab,ti		or		'Diastolic Pressure':ab,ti or		'Diastolic Pressure':ab,ti or
'	Pressure, Diastolic	'	:ab,ti		or		'Pressure, Diastolic':ab,ti or		'Pressure, Diastolic':ab,ti or
'	Systolic Pressure	'	:ab,ti		or		'Systolic Pressure':ab,ti or		'Systolic Pressure':ab,ti or
'	Pressure, Systolic	'	:ab,ti		or		'Pressure, Systolic':ab,ti or		'Pressure, Systolic':ab,ti or
'	insulin	'	:ab,ti		or		'insulin':ab,ti or		'insulin':ab,ti or
'	Insulin, Regular	'	:ab,ti		or		'Insulin, Regular':ab,ti or		'Insulin, Regular':ab,ti or
'	Regular Insulin	'	:ab,ti		or		'Regular Insulin':ab,ti or		'Regular Insulin':ab,ti or
'	Soluble Insulin	'	:ab,ti		or		'Soluble Insulin':ab,ti or		'Soluble Insulin':ab,ti or
'	Insulin, Soluble	'	:ab,ti		or		'Insulin, Soluble':ab,ti or		'Insulin, Soluble':ab,ti or
'	Iletin	'	:ab,ti		or		'Iletin':ab,ti or		'Iletin':ab,ti or
'	Insulin A Chain	'	:ab,ti		or		'Insulin A Chain':ab,ti or		'Insulin A Chain':ab,ti or
'	Novolin	'	:ab,ti		or		'Novolin':ab,ti or		'Novolin':ab,ti or
'	Sodium Insulin	'	:ab,ti		or		'Sodium Insulin':ab,ti or		'Sodium Insulin':ab,ti or
'	Insulin, Sodium	'	:ab,ti		or		'Insulin, Sodium':ab,ti or		'Insulin, Sodium':ab,ti or
'	Insulin B Chain	'	:ab,ti		or		'Insulin B Chain':ab,ti or		'Insulin B Chain':ab,ti or
'	Chain, Insulin B	'	:ab,ti		or		'Chain, Insulin B':ab,ti or		'Chain, Insulin B':ab,ti or
'	glucose	'	:ab,ti		or		'glucose':ab,ti or		'glucose':ab,ti or
'	D-Glucose	'	:ab,ti		or		'D-Glucose':ab,ti or		'D-Glucose':ab,ti or
'	D Glucose	'	:ab,ti		or		'D Glucose':ab,ti or		'D Glucose':ab,ti or
'	Dextrose	'	:ab,ti		or		'Dextrose':ab,ti or		'Dextrose':ab,ti or
'	Glucose Monohydrate	'	:ab,ti		or		'Glucose Monohydrate':ab,ti or		'Glucose Monohydrate':ab,ti or
'	Monohydrate, Glucose	'	:ab,ti		or		'Monohydrate, Glucose':ab,ti or		'Monohydrate, Glucose':ab,ti or
'	Anhydrous Dextrose	'	:ab,ti		or		'Anhydrous Dextrose':ab,ti or		'Anhydrous Dextrose':ab,ti or
'	Dextrose, Anhydrous	'	:ab,ti		or		'Dextrose, Anhydrous':ab,ti or		'Dextrose, Anhydrous':ab,ti or
'	fasting glucose	'	:ab,ti		or		'fasting glucose':ab,ti or		'fasting glucose':ab,ti or
'	insulin resistance	'	:ab,ti		or		'insulin resistance':ab,ti or		'insulin resistance':ab,ti or
'	Resistance, Insulin	'	:ab,ti		or		'Resistance, Insulin':ab,ti or		'Resistance, Insulin':ab,ti or
'	Insulin Sensitivity	'	:ab,ti		or		'Insulin Sensitivity':ab,ti or		'Insulin Sensitivity':ab,ti or
'	Sensitivity, Insulin	'	:ab,ti		or		'Sensitivity, Insulin':ab,ti or		'Sensitivity, Insulin':ab,ti or
'	Triglyceride	'	:ab,ti		or		'Triglyceride':ab,ti or		'Triglyceride':ab,ti or
'	Triacylglycerol	'	:ab,ti		or		'Triacylglycerol':ab,ti or		'Triacylglycerol':ab,ti or
'	Lipoproteins, HDL	'	:ab,ti		or		'Lipoproteins, HDL':ab,ti or		'Lipoproteins, HDL':ab,ti or
'	HDL Lipoproteins	'	:ab,ti		or		'HDL Lipoproteins':ab,ti or		'HDL Lipoproteins':ab,ti or
'	High Density Lipoprotein	'	:ab,ti		or		'High Density Lipoprotein':ab,ti or		'High Density Lipoprotein':ab,ti or
'	Density Lipoprotein, High	'	:ab,ti		or		'Density Lipoprotein, High':ab,ti or		'Density Lipoprotein, High':ab,ti or
'	Lipoprotein, High Density	'	:ab,ti		or		'Lipoprotein, High Density':ab,ti or		'Lipoprotein, High Density':ab,ti or
'	High-Density Lipoprotein	'	:ab,ti		or		'High-Density Lipoprotein':ab,ti or		'High-Density Lipoprotein':ab,ti or
'	Lipoprotein, High-Density	'	:ab,ti		or		'Lipoprotein, High-Density':ab,ti or		'Lipoprotein, High-Density':ab,ti or
'	alpha Lipoprotein	'	:ab,ti		or		'alpha Lipoprotein':ab,ti or		'alpha Lipoprotein':ab,ti or
'	alpha Lipoproteins	'	:ab,ti		or		'alpha Lipoproteins':ab,ti or		'alpha Lipoproteins':ab,ti or
'	Heavy Lipoproteins	'	:ab,ti		or		'Heavy Lipoproteins':ab,ti or		'Heavy Lipoproteins':ab,ti or
'	Lipoproteins, Heavy	'	:ab,ti		or		'Lipoproteins, Heavy':ab,ti or		'Lipoproteins, Heavy':ab,ti or
'	High Density Lipoproteins	'	:ab,ti		or		'High Density Lipoproteins':ab,ti or		'High Density Lipoproteins':ab,ti or
'	Lipoproteins, High-Density	'	:ab,ti		or		'Lipoproteins, High-Density':ab,ti or		'Lipoproteins, High-Density':ab,ti or
'	alpha-1 Lipoprotein	'	:ab,ti		or		'alpha-1 Lipoprotein':ab,ti or		'alpha-1 Lipoprotein':ab,ti or
'	Receptors, Oxidized LDL	'	:ab,ti		or		'Receptors, Oxidized LDL':ab,ti or		'Receptors, Oxidized LDL':ab,ti or
'	LDL Receptors, Oxidized	'	:ab,ti		or		'LDL Receptors, Oxidized':ab,ti or		'LDL Receptors, Oxidized':ab,ti or
'	Oxidized LDL Receptor	'	:ab,ti		or		'Oxidized LDL Receptor':ab,ti or		'Oxidized LDL Receptor':ab,ti or
'	LDL Receptor, Oxidized	'	:ab,ti		or		'LDL Receptor, Oxidized':ab,ti or		'LDL Receptor, Oxidized':ab,ti or
'	Oxidized LDL Receptors	'	:ab,ti		or		'Oxidized LDL Receptors':ab,ti or		'Oxidized LDL Receptors':ab,ti or
'	Receptor, LDL, Oxidized	'	:ab,ti		or		'Receptor, LDL, Oxidized':ab,ti or		'Receptor, LDL, Oxidized':ab,ti or
'	Ox LDL Receptor	'	:ab,ti		or		'Ox LDL Receptor':ab,ti or		'Ox LDL Receptor':ab,ti or
'	Receptor, Ox-LDL	'	:ab,ti		or		'Receptor, Ox-LDL':ab,ti or		'Receptor, Ox-LDL':ab,ti or
'	Receptor, Oxidized LDL	'	:ab,ti		or		'Receptor, Oxidized LDL':ab,ti or		'Receptor, Oxidized LDL':ab,ti or
'	Glycated Hemoglobin	'	:ab,ti		or		'Glycated Hemoglobin':ab,ti or		'Glycated Hemoglobin':ab,ti or
'	Hemoglobin, Glycated	'	:ab,ti		or		'Hemoglobin, Glycated':ab,ti or		'Hemoglobin, Glycated':ab,ti or
'	Glycohemoglobin	'	:ab,ti		or		'Glycohemoglobin':ab,ti or		'Glycohemoglobin':ab,ti or
'	Glycated Hemoglobins	'	:ab,ti		or		'Glycated Hemoglobins':ab,ti or		'Glycated Hemoglobins':ab,ti or
'	Hemoglobins, Glycated	'	:ab,ti		or		'Hemoglobins, Glycated':ab,ti or		'Hemoglobins, Glycated':ab,ti or
'	Hemoglobin, Glycosylated	'	:ab,ti		or		'Hemoglobin, Glycosylated':ab,ti or		'Hemoglobin, Glycosylated':ab,ti or
'	Glycosylated Hemoglobin	'	:ab,ti		or		'Glycosylated Hemoglobin':ab,ti or		'Glycosylated Hemoglobin':ab,ti or
'	Glycated Hemoglobin A	'	:ab,ti		or		'Glycated Hemoglobin A':ab,ti or		'Glycated Hemoglobin A':ab,ti or
'	Hemoglobin A, Glycated	'	:ab,ti		or		'Hemoglobin A, Glycated':ab,ti or		'Hemoglobin A, Glycated':ab,ti or
'	Glycohemoglobin A	'	:ab,ti		or		'Glycohemoglobin A':ab,ti or		'Glycohemoglobin A':ab,ti or
'	Hb A1c	'	:ab,ti		or		'Hb A1c':ab,ti or		'Hb A1c':ab,ti or
'	Glycosylated Hemoglobin A	'	:ab,ti		or		'Glycosylated Hemoglobin A':ab,ti or		'Glycosylated Hemoglobin A':ab,ti or
'	Hemoglobin A, Glycosylated	'	:ab,ti		or		'Hemoglobin A, Glycosylated':ab,ti or		'Hemoglobin A, Glycosylated':ab,ti or
'	Hb A1	'	:ab,ti		or		'Hb A1':ab,ti or		'Hb A1':ab,ti or
'	HbA1	'	:ab,ti		or		'HbA1':ab,ti or		'HbA1':ab,ti or
'	A1a-1 Hemoglobin, Glycosylated	'	:ab,ti		or		'A1a-1 Hemoglobin, Glycosylated':ab,ti or		'A1a-1 Hemoglobin, Glycosylated':ab,ti or
'	Hemoglobin, Glycosylated A1a 1	'	:ab,ti		or		'Hemoglobin, Glycosylated A1a 1':ab,ti or		'Hemoglobin, Glycosylated A1a 1':ab,ti or
'	Hemoglobin, Glycated A1b	'	:ab,ti		or		'Hemoglobin, Glycated A1b':ab,ti or		'Hemoglobin, Glycated A1b':ab,ti or
'	A1b Hemoglobin, Glycated	'	:ab,ti		or		'A1b Hemoglobin, Glycated':ab,ti or		'A1b Hemoglobin, Glycated':ab,ti or
'	Glycated A1b Hemoglobin	'	:ab,ti		or		'Glycated A1b Hemoglobin':ab,ti or		'Glycated A1b Hemoglobin':ab,ti or
'	Hemoglobin, Glycosylated A1b	'	:ab,ti		or		'Hemoglobin, Glycosylated A1b':ab,ti or		'Hemoglobin, Glycosylated A1b':ab,ti or
'	A1b Hemoglobin, Glycosylated	'	:ab,ti		or		'A1b Hemoglobin, Glycosylated':ab,ti or		'A1b Hemoglobin, Glycosylated':ab,ti or
'	Glycosylated A1b Hemoglobin	'	:ab,ti		or		'Glycosylated A1b Hemoglobin':ab,ti or		'Glycosylated A1b Hemoglobin':ab,ti or
'	Hb A1b	'	:ab,ti		or		'Hb A1b':ab,ti or		'Hb A1b':ab,ti or
'	Glycated Hemoglobin A1c	'	:ab,ti		or		'Glycated Hemoglobin A1c':ab,ti or		'Glycated Hemoglobin A1c':ab,ti or
'	Hemoglobin A1c, Glycated	'	:ab,ti		or		'Hemoglobin A1c, Glycated':ab,ti or		'Hemoglobin A1c, Glycated':ab,ti or
'	Glycosylated Hemoglobin A1c	'	:ab,ti		or		'Glycosylated Hemoglobin A1c':ab,ti or		'Glycosylated Hemoglobin A1c':ab,ti or
'	Hemoglobin A1c, Glycosylated	'	:ab,ti		or		'Hemoglobin A1c, Glycosylated':ab,ti or		'Hemoglobin A1c, Glycosylated':ab,ti or
'	Fructated Hemoglobins	'	:ab,ti		or		'Fructated Hemoglobins':ab,ti or		'Fructated Hemoglobins':ab,ti or
'	Hemoglobins, Fructated	'	:ab,ti		or		'Hemoglobins, Fructated':ab,ti or		'Hemoglobins, Fructated':ab,ti or
								'Body Composition':ab,ti or 'Composition, Body':ab,ti or 'body fat':ab,ti or 'fat mass':ab,ti or 'lean mass':ab,ti or 'muscle mass':ab,ti or 'fat free mass':ab,ti or 'waist circumference':ab,ti or 'Circumference, Waist':ab,ti or 'visceral fat':ab,ti or 'Fats, Intra-Abdominal':ab,ti or 'Intra Abdominal Fat':ab,ti or 'Fat, Intra-Abdominal':ab,ti or 'Fat, Intra Abdominal':ab,ti or 'Intra-Abdominal A…
	随机对照
'	randomized controlled trial	'	:ab,ti		or		'randomized controlled trial':ab,ti or		'randomized controlled trial':ab,ti or
'	randomized	'	:ab,ti		or		'randomized':ab,ti or		'randomized':ab,ti or
'	placebo	'	:ab,ti		or		'placebo':ab,ti or		'placebo':ab,ti or
								'randomized controlled trial':ab,ti or 'randomized':ab,ti or 'placebo':ab,ti or

## Sheet: Web of Science
TS=()
运动干预
Training, Resistance		or		Training, Resistance or		Training, Resistance or
Strength Training		or		Strength Training or		Strength Training or
Training, Strength		or		Training, Strength or		Training, Strength or
Weight-Lifting Strengthening Program		or		Weight-Lifting Strengthening Program or		Weight-Lifting Strengthening Program or
Strengthening Program, Weight-Lifting		or		Strengthening Program, Weight-Lifting or		Strengthening Program, Weight-Lifting or
Weight Lifting Strengthening Program		or		Weight Lifting Strengthening Program or		Weight Lifting Strengthening Program or
Weight-Lifting Exercise Program		or		Weight-Lifting Exercise Program or		Weight-Lifting Exercise Program or
Exercise Program, Weight-Lifting		or		Exercise Program, Weight-Lifting or		Exercise Program, Weight-Lifting or
Weight Lifting Exercise Program		or		Weight Lifting Exercise Program or		Weight Lifting Exercise Program or
Weight-Lifting Exercise Programs		or		Weight-Lifting Exercise Programs or		Weight-Lifting Exercise Programs or
Weight-Bearing Strengthening Program		or		Weight-Bearing Strengthening Program or		Weight-Bearing Strengthening Program or
Strengthening Program, Weight-Bearing		or		Strengthening Program, Weight-Bearing or		Strengthening Program, Weight-Bearing or
Weight Bearing Strengthening Program		or		Weight Bearing Strengthening Program or		Weight Bearing Strengthening Program or
Weight-Bearing Exercise Program		or		Weight-Bearing Exercise Program or		Weight-Bearing Exercise Program or
Exercise Program, Weight-Bearing		or		Exercise Program, Weight-Bearing or		Exercise Program, Weight-Bearing or
Weight Bearing Exercise Program		or		Weight Bearing Exercise Program or		Weight Bearing Exercise Program or
resistance training		or		resistance training or		resistance training or
strength training		or		strength training or		strength training or
weight training		or		weight training or		weight training or
circuit training		or		circuit training or		circuit training or
Aerobic Exercise		or		Aerobic Exercise or		Aerobic Exercise or
endurance training		or		endurance training or		endurance training or
cardiovascular training		or		cardiovascular training or		cardiovascular training or
cardio		or		cardio or		cardio or
Circuit-Based Exercise		or		Circuit-Based Exercise or		Circuit-Based Exercise or
Circuit Based Exercise		or		Circuit Based Exercise or		Circuit Based Exercise or
Circuit-Based Exercises		or		Circuit-Based Exercises or		Circuit-Based Exercises or
Exercise, Circuit-Based		or		Exercise, Circuit-Based or		Exercise, Circuit-Based or
Circuit Training		or		Circuit Training or		Circuit Training or
Training, Circuit		or		Training, Circuit or		Training, Circuit or
concurrent training		or		concurrent training or		concurrent training or
combined training		or		combined training or		combined training or
combined exercise		or		combined exercise or		combined exercise or
combined aerobic and resistance		or		combined aerobic and resistance or		combined aerobic and resistance or
aerobic plus resistance		or		aerobic plus resistance or		aerobic plus resistance or
resistance plus aerobic		or		resistance plus aerobic or		resistance plus aerobic or
mixed modality training		or		mixed modality training or		mixed modality training or
					Training, Resistance or Strength Training or Training, Strength or Weight-Lifting Strengthening Program or Strengthening Program, Weight-Lifting or Weight Lifting Strengthening Program or Weight-Lifting Exercise Program or Exercise Program, Weight-Lifting or Weight Lifting Exercise Program or Weight-Lifting Exercise Programs or Weight-Bearing Strengthening Program or Strengthening Program, Weight…
人群
Obesity				Obesity		Obesity
Overweight		or		Overweight or		Overweight or
obese		or		obese or		obese or
adiposity		or		adiposity or		adiposity or
					ObesityOverweight or obese or adiposity or
结局指标
Body Composition		or		Body Composition or		Body Composition or
Composition, Body		or		Composition, Body or		Composition, Body or
body fat		or		body fat or		body fat or
fat mass		or		fat mass or		fat mass or
lean mass		or		lean mass or		lean mass or
muscle mass		or		muscle mass or		muscle mass or
fat free mass		or		fat free mass or		fat free mass or
waist circumference		or		waist circumference or		waist circumference or
Circumference, Waist		or		Circumference, Waist or		Circumference, Waist or
visceral fat		or		visceral fat or		visceral fat or
Fats, Intra-Abdominal		or		Fats, Intra-Abdominal or		Fats, Intra-Abdominal or
Intra Abdominal Fat		or		Intra Abdominal Fat or		Intra Abdominal Fat or
Fat, Intra-Abdominal		or		Fat, Intra-Abdominal or		Fat, Intra-Abdominal or
Fat, Intra Abdominal		or		Fat, Intra Abdominal or		Fat, Intra Abdominal or
Intra-Abdominal Adipose Tissue		or		Intra-Abdominal Adipose Tissue or		Intra-Abdominal Adipose Tissue or
Adipose Tissue, Intra-Abdominal		or		Adipose Tissue, Intra-Abdominal or		Adipose Tissue, Intra-Abdominal or
Intra Abdominal Adipose Tissue		or		Intra Abdominal Adipose Tissue or		Intra Abdominal Adipose Tissue or
Visceral Fat		or		Visceral Fat or		Visceral Fat or
Fat, Abdominal Visceral		or		Fat, Abdominal Visceral or		Fat, Abdominal Visceral or
Fat, Visceral		or		Fat, Visceral or		Fat, Visceral or
Visceral Fats		or		Visceral Fats or		Visceral Fats or
Visceral Adipose Tissue		or		Visceral Adipose Tissue or		Visceral Adipose Tissue or
Adipose Tissue, Visceral		or		Adipose Tissue, Visceral or		Adipose Tissue, Visceral or
Abdominal Visceral Fat		or		Abdominal Visceral Fat or		Abdominal Visceral Fat or
Retroperitoneal Fat		or		Retroperitoneal Fat or		Retroperitoneal Fat or
Fat, Retroperitoneal		or		Fat, Retroperitoneal or		Fat, Retroperitoneal or
Retroperitoneal Fats		or		Retroperitoneal Fats or		Retroperitoneal Fats or
Retroperitoneal Adipose Tissue		or		Retroperitoneal Adipose Tissue or		Retroperitoneal Adipose Tissue or
Adipose Tissue, Retroperitoneal		or		Adipose Tissue, Retroperitoneal or		Adipose Tissue, Retroperitoneal or
Metabolic Syndrome		or		Metabolic Syndrome or		Metabolic Syndrome or
Syndrome, Cardiometabolic		or		Syndrome, Cardiometabolic or		Syndrome, Cardiometabolic or
Syndrome, Metabolic		or		Syndrome, Metabolic or		Syndrome, Metabolic or
Metabolic Cardiovascular Syndrome		or		Metabolic Cardiovascular Syndrome or		Metabolic Cardiovascular Syndrome or
Cardiovascular Syndrome, Metabolic		or		Cardiovascular Syndrome, Metabolic or		Cardiovascular Syndrome, Metabolic or
Syndrome, Metabolic Cardiovascular		or		Syndrome, Metabolic Cardiovascular or		Syndrome, Metabolic Cardiovascular or
Cardiometabolic Syndrome		or		Cardiometabolic Syndrome or		Cardiometabolic Syndrome or
metabolic		or		metabolic or		metabolic or
cardiometabolic		or		cardiometabolic or		cardiometabolic or
lipid		or		lipid or		lipid or
cholesterol		or		cholesterol or		cholesterol or
Epicholesterol		or		Epicholesterol or		Epicholesterol or
blood pressure		or		blood pressure or		blood pressure or
Pressure, Blood		or		Pressure, Blood or		Pressure, Blood or
Pulse Pressure		or		Pulse Pressure or		Pulse Pressure or
Pressure, Pulse		or		Pressure, Pulse or		Pressure, Pulse or
Diastolic Pressure		or		Diastolic Pressure or		Diastolic Pressure or
Pressure, Diastolic		or		Pressure, Diastolic or		Pressure, Diastolic or
Systolic Pressure		or		Systolic Pressure or		Systolic Pressure or
Pressure, Systolic		or		Pressure, Systolic or		Pressure, Systolic or
insulin		or		insulin or		insulin or
Insulin, Regular		or		Insulin, Regular or		Insulin, Regular or
Regular Insulin		or		Regular Insulin or		Regular Insulin or
Soluble Insulin		or		Soluble Insulin or		Soluble Insulin or
Insulin, Soluble		or		Insulin, Soluble or		Insulin, Soluble or
Iletin		or		Iletin or		Iletin or
Insulin A Chain		or		Insulin A Chain or		Insulin A Chain or
Novolin		or		Novolin or		Novolin or
Sodium Insulin		or		Sodium Insulin or		Sodium Insulin or
Insulin, Sodium		or		Insulin, Sodium or		Insulin, Sodium or
Insulin B Chain		or		Insulin B Chain or		Insulin B Chain or
Chain, Insulin B		or		Chain, Insulin B or		Chain, Insulin B or
glucose		or		glucose or		glucose or
D-Glucose		or		D-Glucose or		D-Glucose or
D Glucose		or		D Glucose or		D Glucose or
Dextrose		or		Dextrose or		Dextrose or
Glucose Monohydrate		or		Glucose Monohydrate or		Glucose Monohydrate or
Monohydrate, Glucose		or		Monohydrate, Glucose or		Monohydrate, Glucose or
Anhydrous Dextrose		or		Anhydrous Dextrose or		Anhydrous Dextrose or
Dextrose, Anhydrous		or		Dextrose, Anhydrous or		Dextrose, Anhydrous or
fasting glucose		or		fasting glucose or		fasting glucose or
insulin resistance		or		insulin resistance or		insulin resistance or
Resistance, Insulin		or		Resistance, Insulin or		Resistance, Insulin or
Insulin Sensitivity		or		Insulin Sensitivity or		Insulin Sensitivity or
Sensitivity, Insulin		or		Sensitivity, Insulin or		Sensitivity, Insulin or
Triglyceride		or		Triglyceride or		Triglyceride or
Triacylglycerol		or		Triacylglycerol or		Triacylglycerol or
Lipoproteins, HDL		or		Lipoproteins, HDL or		Lipoproteins, HDL or
HDL Lipoproteins		or		HDL Lipoproteins or		HDL Lipoproteins or
High Density Lipoprotein		or		High Density Lipoprotein or		High Density Lipoprotein or
Density Lipoprotein, High		or		Density Lipoprotein, High or		Density Lipoprotein, High or
Lipoprotein, High Density		or		Lipoprotein, High Density or		Lipoprotein, High Density or
High-Density Lipoprotein		or		High-Density Lipoprotein or		High-Density Lipoprotein or
Lipoprotein, High-Density		or		Lipoprotein, High-Density or		Lipoprotein, High-Density or
alpha Lipoprotein		or		alpha Lipoprotein or		alpha Lipoprotein or
alpha Lipoproteins		or		alpha Lipoproteins or		alpha Lipoproteins or
Heavy Lipoproteins		or		Heavy Lipoproteins or		Heavy Lipoproteins or
Lipoproteins, Heavy		or		Lipoproteins, Heavy or		Lipoproteins, Heavy or
High Density Lipoproteins		or		High Density Lipoproteins or		High Density Lipoproteins or
Lipoproteins, High-Density		or		Lipoproteins, High-Density or		Lipoproteins, High-Density or
alpha-1 Lipoprotein		or		alpha-1 Lipoprotein or		alpha-1 Lipoprotein or
Receptors, Oxidized LDL		or		Receptors, Oxidized LDL or		Receptors, Oxidized LDL or
LDL Receptors, Oxidized		or		LDL Receptors, Oxidized or		LDL Receptors, Oxidized or
Oxidized LDL Receptor		or		Oxidized LDL Receptor or		Oxidized LDL Receptor or
LDL Receptor, Oxidized		or		LDL Receptor, Oxidized or		LDL Receptor, Oxidized or
Oxidized LDL Receptors		or		Oxidized LDL Receptors or		Oxidized LDL Receptors or
Receptor, LDL, Oxidized		or		Receptor, LDL, Oxidized or		Receptor, LDL, Oxidized or
Ox LDL Receptor		or		Ox LDL Receptor or		Ox LDL Receptor or
Receptor, Ox-LDL		or		Receptor, Ox-LDL or		Receptor, Ox-LDL or
Receptor, Oxidized LDL		or		Receptor, Oxidized LDL or		Receptor, Oxidized LDL or
Glycated Hemoglobin		or		Glycated Hemoglobin or		Glycated Hemoglobin or
Hemoglobin, Glycated		or		Hemoglobin, Glycated or		Hemoglobin, Glycated or
Glycohemoglobin		or		Glycohemoglobin or		Glycohemoglobin or
Glycated Hemoglobins		or		Glycated Hemoglobins or		Glycated Hemoglobins or
Hemoglobins, Glycated		or		Hemoglobins, Glycated or		Hemoglobins, Glycated or
Hemoglobin, Glycosylated		or		Hemoglobin, Glycosylated or		Hemoglobin, Glycosylated or
Glycosylated Hemoglobin		or		Glycosylated Hemoglobin or		Glycosylated Hemoglobin or
Glycated Hemoglobin A		or		Glycated Hemoglobin A or		Glycated Hemoglobin A or
Hemoglobin A, Glycated		or		Hemoglobin A, Glycated or		Hemoglobin A, Glycated or
Glycohemoglobin A		or		Glycohemoglobin A or		Glycohemoglobin A or
Hb A1c		or		Hb A1c or		Hb A1c or
Glycosylated Hemoglobin A		or		Glycosylated Hemoglobin A or		Glycosylated Hemoglobin A or
Hemoglobin A, Glycosylated		or		Hemoglobin A, Glycosylated or		Hemoglobin A, Glycosylated or
Hb A1		or		Hb A1 or		Hb A1 or
HbA1		or		HbA1 or		HbA1 or
A1a-1 Hemoglobin, Glycosylated		or		A1a-1 Hemoglobin, Glycosylated or		A1a-1 Hemoglobin, Glycosylated or
Hemoglobin, Glycosylated A1a 1		or		Hemoglobin, Glycosylated A1a 1 or		Hemoglobin, Glycosylated A1a 1 or
Hemoglobin, Glycated A1b		or		Hemoglobin, Glycated A1b or		Hemoglobin, Glycated A1b or
A1b Hemoglobin, Glycated		or		A1b Hemoglobin, Glycated or		A1b Hemoglobin, Glycated or
Glycated A1b Hemoglobin		or		Glycated A1b Hemoglobin or		Glycated A1b Hemoglobin or
Hemoglobin, Glycosylated A1b		or		Hemoglobin, Glycosylated A1b or		Hemoglobin, Glycosylated A1b or
A1b Hemoglobin, Glycosylated		or		A1b Hemoglobin, Glycosylated or		A1b Hemoglobin, Glycosylated or
Glycosylated A1b Hemoglobin		or		Glycosylated A1b Hemoglobin or		Glycosylated A1b Hemoglobin or
Hb A1b		or		Hb A1b or		Hb A1b or
Glycated Hemoglobin A1c		or		Glycated Hemoglobin A1c or		Glycated Hemoglobin A1c or
Hemoglobin A1c, Glycated		or		Hemoglobin A1c, Glycated or		Hemoglobin A1c, Glycated or
Glycosylated Hemoglobin A1c		or		Glycosylated Hemoglobin A1c or		Glycosylated Hemoglobin A1c or
Hemoglobin A1c, Glycosylated		or		Hemoglobin A1c, Glycosylated or		Hemoglobin A1c, Glycosylated or
Fructated Hemoglobins		or		Fructated Hemoglobins or		Fructated Hemoglobins or
Hemoglobins, Fructated		or		Hemoglobins, Fructated or		Hemoglobins, Fructated or
					Body Composition or Composition, Body or body fat or fat mass or lean mass or muscle mass or fat free mass or waist circumference or Circumference, Waist or visceral fat or Fats, Intra-Abdominal or Intra Abdominal Fat or Fat, Intra-Abdominal or Fat, Intra Abdominal or Intra-Abdominal Adipose Tissue or Adipose Tissue, Intra-Abdominal or Intra Abdominal Adipose Tissue or Visceral Fat or Fat, Abdomi…
随机对照
randomized controlled trial		or		randomized controlled trial or		randomized controlled trial or
randomized		or		randomized or		randomized or
placebo		or		placebo or		placebo or
					randomized controlled trial or randomized or placebo or

## Sheet: EBSCO
		运动干预
AB		Training, Resistance		OR		AB Training, Resistance OR		AB Training, Resistance OR
AB		Strength Training		OR		AB Strength Training OR		AB Strength Training OR
AB		Training, Strength		OR		AB Training, Strength OR		AB Training, Strength OR
AB		Weight-Lifting Strengthening Program		OR		AB Weight-Lifting Strengthening Program OR		AB Weight-Lifting Strengthening Program OR
AB		Strengthening Program, Weight-Lifting		OR		AB Strengthening Program, Weight-Lifting OR		AB Strengthening Program, Weight-Lifting OR
AB		Weight Lifting Strengthening Program		OR		AB Weight Lifting Strengthening Program OR		AB Weight Lifting Strengthening Program OR
AB		Weight-Lifting Exercise Program		OR		AB Weight-Lifting Exercise Program OR		AB Weight-Lifting Exercise Program OR
AB		Exercise Program, Weight-Lifting		OR		AB Exercise Program, Weight-Lifting OR		AB Exercise Program, Weight-Lifting OR
AB		Weight Lifting Exercise Program		OR		AB Weight Lifting Exercise Program OR		AB Weight Lifting Exercise Program OR
AB		Weight-Lifting Exercise Programs		OR		AB Weight-Lifting Exercise Programs OR		AB Weight-Lifting Exercise Programs OR
AB		Weight-Bearing Strengthening Program		OR		AB Weight-Bearing Strengthening Program OR		AB Weight-Bearing Strengthening Program OR
AB		Strengthening Program, Weight-Bearing		OR		AB Strengthening Program, Weight-Bearing OR		AB Strengthening Program, Weight-Bearing OR
AB		Weight Bearing Strengthening Program		OR		AB Weight Bearing Strengthening Program OR		AB Weight Bearing Strengthening Program OR
AB		Weight-Bearing Exercise Program		OR		AB Weight-Bearing Exercise Program OR		AB Weight-Bearing Exercise Program OR
AB		Exercise Program, Weight-Bearing		OR		AB Exercise Program, Weight-Bearing OR		AB Exercise Program, Weight-Bearing OR
AB		Weight Bearing Exercise Program		OR		AB Weight Bearing Exercise Program OR		AB Weight Bearing Exercise Program OR
AB		resistance training		OR		AB resistance training OR		AB resistance training OR
AB		strength training		OR		AB strength training OR		AB strength training OR
AB		weight training		OR		AB weight training OR		AB weight training OR
AB		circuit training		OR		AB circuit training OR		AB circuit training OR
AB		Aerobic Exercise		OR		AB Aerobic Exercise OR		AB Aerobic Exercise OR
AB		endurance training		OR		AB endurance training OR		AB endurance training OR
AB		cardiovascular training		OR		AB cardiovascular training OR		AB cardiovascular training OR
AB		cardio		OR		AB cardio OR		AB cardio OR
AB		Circuit-Based Exercise		OR		AB Circuit-Based Exercise OR		AB Circuit-Based Exercise OR
AB		Circuit Based Exercise		OR		AB Circuit Based Exercise OR		AB Circuit Based Exercise OR
AB		Circuit-Based Exercises		OR		AB Circuit-Based Exercises OR		AB Circuit-Based Exercises OR
AB		Exercise, Circuit-Based		OR		AB Exercise, Circuit-Based OR		AB Exercise, Circuit-Based OR
AB		Circuit Training		OR		AB Circuit Training OR		AB Circuit Training OR
AB		Training, Circuit		OR		AB Training, Circuit OR		AB Training, Circuit OR
AB		concurrent training		OR		AB concurrent training OR		AB concurrent training OR
AB		combined training		OR		AB combined training OR		AB combined training OR
AB		combined exercise		OR		AB combined exercise OR		AB combined exercise OR
AB		combined aerobic and resistance		OR		AB combined aerobic and resistance OR		AB combined aerobic and resistance OR
AB		aerobic plus resistance		OR		AB aerobic plus resistance OR		AB aerobic plus resistance OR
AB		resistance plus aerobic		OR		AB resistance plus aerobic OR		AB resistance plus aerobic OR
AB		mixed modality training		OR		AB mixed modality training OR		AB mixed modality training OR
							AB Training, Resistance OR AB Strength Training OR AB Training, Strength OR AB Weight-Lifting Strengthening Program OR AB Strengthening Program, Weight-Lifting OR AB Weight Lifting Strengthening Program OR AB Weight-Lifting Exercise Program OR AB Exercise Program, Weight-Lifting OR AB Weight Lifting Exercise Program OR AB Weight-Lifting Exercise Programs OR AB Weight-Bearing Strengthening Program…
		人群
AB		Obesity		OR		AB Obesity OR		AB Obesity OR
AB		Overweight		OR		AB Overweight OR		AB Overweight OR
AB		obese		OR		AB obese OR		AB obese OR
AB		adiposity		OR		AB adiposity OR		AB adiposity OR
							AB Obesity OR AB Overweight OR AB obese OR AB adiposity OR
		结局指标
AB		Body Composition		OR		AB Body Composition OR		AB Body Composition OR
AB		Composition, Body		OR		AB Composition, Body OR		AB Composition, Body OR
AB		body fat		OR		AB body fat OR		AB body fat OR
AB		fat mass		OR		AB fat mass OR		AB fat mass OR
AB		lean mass		OR		AB lean mass OR		AB lean mass OR
AB		muscle mass		OR		AB muscle mass OR		AB muscle mass OR
AB		fat free mass		OR		AB fat free mass OR		AB fat free mass OR
AB		waist circumference		OR		AB waist circumference OR		AB waist circumference OR
AB		Circumference, Waist		OR		AB Circumference, Waist OR		AB Circumference, Waist OR
AB		visceral fat		OR		AB visceral fat OR		AB visceral fat OR
AB		Fats, Intra-Abdominal		OR		AB Fats, Intra-Abdominal OR		AB Fats, Intra-Abdominal OR
AB		Intra Abdominal Fat		OR		AB Intra Abdominal Fat OR		AB Intra Abdominal Fat OR
AB		Fat, Intra-Abdominal		OR		AB Fat, Intra-Abdominal OR		AB Fat, Intra-Abdominal OR
AB		Fat, Intra Abdominal		OR		AB Fat, Intra Abdominal OR		AB Fat, Intra Abdominal OR
AB		Intra-Abdominal Adipose Tissue		OR		AB Intra-Abdominal Adipose Tissue OR		AB Intra-Abdominal Adipose Tissue OR
AB		Adipose Tissue, Intra-Abdominal		OR		AB Adipose Tissue, Intra-Abdominal OR		AB Adipose Tissue, Intra-Abdominal OR
AB		Intra Abdominal Adipose Tissue		OR		AB Intra Abdominal Adipose Tissue OR		AB Intra Abdominal Adipose Tissue OR
AB		Visceral Fat		OR		AB Visceral Fat OR		AB Visceral Fat OR
AB		Fat, Abdominal Visceral		OR		AB Fat, Abdominal Visceral OR		AB Fat, Abdominal Visceral OR
AB		Fat, Visceral		OR		AB Fat, Visceral OR		AB Fat, Visceral OR
AB		Visceral Fats		OR		AB Visceral Fats OR		AB Visceral Fats OR
AB		Visceral Adipose Tissue		OR		AB Visceral Adipose Tissue OR		AB Visceral Adipose Tissue OR
AB		Adipose Tissue, Visceral		OR		AB Adipose Tissue, Visceral OR		AB Adipose Tissue, Visceral OR
AB		Abdominal Visceral Fat		OR		AB Abdominal Visceral Fat OR		AB Abdominal Visceral Fat OR
AB		Retroperitoneal Fat		OR		AB Retroperitoneal Fat OR		AB Retroperitoneal Fat OR
AB		Fat, Retroperitoneal		OR		AB Fat, Retroperitoneal OR		AB Fat, Retroperitoneal OR
AB		Retroperitoneal Fats		OR		AB Retroperitoneal Fats OR		AB Retroperitoneal Fats OR
AB		Retroperitoneal Adipose Tissue		OR		AB Retroperitoneal Adipose Tissue OR		AB Retroperitoneal Adipose Tissue OR
AB		Adipose Tissue, Retroperitoneal		OR		AB Adipose Tissue, Retroperitoneal OR		AB Adipose Tissue, Retroperitoneal OR
AB		Metabolic Syndrome		OR		AB Metabolic Syndrome OR		AB Metabolic Syndrome OR
AB		Syndrome, Cardiometabolic		OR		AB Syndrome, Cardiometabolic OR		AB Syndrome, Cardiometabolic OR
AB		Syndrome, Metabolic		OR		AB Syndrome, Metabolic OR		AB Syndrome, Metabolic OR
AB		Metabolic Cardiovascular Syndrome		OR		AB Metabolic Cardiovascular Syndrome OR		AB Metabolic Cardiovascular Syndrome OR
AB		Cardiovascular Syndrome, Metabolic		OR		AB Cardiovascular Syndrome, Metabolic OR		AB Cardiovascular Syndrome, Metabolic OR
AB		Syndrome, Metabolic Cardiovascular		OR		AB Syndrome, Metabolic Cardiovascular OR		AB Syndrome, Metabolic Cardiovascular OR
AB		Cardiometabolic Syndrome		OR		AB Cardiometabolic Syndrome OR		AB Cardiometabolic Syndrome OR
AB		metabolic		OR		AB metabolic OR		AB metabolic OR
AB		cardiometabolic		OR		AB cardiometabolic OR		AB cardiometabolic OR
AB		lipid		OR		AB lipid OR		AB lipid OR
AB		cholesterol		OR		AB cholesterol OR		AB cholesterol OR
AB		Epicholesterol		OR		AB Epicholesterol OR		AB Epicholesterol OR
AB		blood pressure		OR		AB blood pressure OR		AB blood pressure OR
AB		Pressure, Blood		OR		AB Pressure, Blood OR		AB Pressure, Blood OR
AB		Pulse Pressure		OR		AB Pulse Pressure OR		AB Pulse Pressure OR
AB		Pressure, Pulse		OR		AB Pressure, Pulse OR		AB Pressure, Pulse OR
AB		Diastolic Pressure		OR		AB Diastolic Pressure OR		AB Diastolic Pressure OR
AB		Pressure, Diastolic		OR		AB Pressure, Diastolic OR		AB Pressure, Diastolic OR
AB		Systolic Pressure		OR		AB Systolic Pressure OR		AB Systolic Pressure OR
AB		Pressure, Systolic		OR		AB Pressure, Systolic OR		AB Pressure, Systolic OR
AB		insulin		OR		AB insulin OR		AB insulin OR
AB		Insulin, Regular		OR		AB Insulin, Regular OR		AB Insulin, Regular OR
AB		Regular Insulin		OR		AB Regular Insulin OR		AB Regular Insulin OR
AB		Soluble Insulin		OR		AB Soluble Insulin OR		AB Soluble Insulin OR
AB		Insulin, Soluble		OR		AB Insulin, Soluble OR		AB Insulin, Soluble OR
AB		Iletin		OR		AB Iletin OR		AB Iletin OR
AB		Insulin A Chain		OR		AB Insulin A Chain OR		AB Insulin A Chain OR
AB		Novolin		OR		AB Novolin OR		AB Novolin OR
AB		Sodium Insulin		OR		AB Sodium Insulin OR		AB Sodium Insulin OR
AB		Insulin, Sodium		OR		AB Insulin, Sodium OR		AB Insulin, Sodium OR
AB		Insulin B Chain		OR		AB Insulin B Chain OR		AB Insulin B Chain OR
AB		Chain, Insulin B		OR		AB Chain, Insulin B OR		AB Chain, Insulin B OR
AB		glucose		OR		AB glucose OR		AB glucose OR
AB		D-Glucose		OR		AB D-Glucose OR		AB D-Glucose OR
AB		D Glucose		OR		AB D Glucose OR		AB D Glucose OR
AB		Dextrose		OR		AB Dextrose OR		AB Dextrose OR
AB		Glucose Monohydrate		OR		AB Glucose Monohydrate OR		AB Glucose Monohydrate OR
AB		Monohydrate, Glucose		OR		AB Monohydrate, Glucose OR		AB Monohydrate, Glucose OR
AB		Anhydrous Dextrose		OR		AB Anhydrous Dextrose OR		AB Anhydrous Dextrose OR
AB		Dextrose, Anhydrous		OR		AB Dextrose, Anhydrous OR		AB Dextrose, Anhydrous OR
AB		fasting glucose		OR		AB fasting glucose OR		AB fasting glucose OR
AB		insulin resistance		OR		AB insulin resistance OR		AB insulin resistance OR
AB		Resistance, Insulin		OR		AB Resistance, Insulin OR		AB Resistance, Insulin OR
AB		Insulin Sensitivity		OR		AB Insulin Sensitivity OR		AB Insulin Sensitivity OR
AB		Sensitivity, Insulin		OR		AB Sensitivity, Insulin OR		AB Sensitivity, Insulin OR
AB		Triglyceride		OR		AB Triglyceride OR		AB Triglyceride OR
AB		Triacylglycerol		OR		AB Triacylglycerol OR		AB Triacylglycerol OR
AB		Lipoproteins, HDL		OR		AB Lipoproteins, HDL OR		AB Lipoproteins, HDL OR
AB		HDL Lipoproteins		OR		AB HDL Lipoproteins OR		AB HDL Lipoproteins OR
AB		High Density Lipoprotein		OR		AB High Density Lipoprotein OR		AB High Density Lipoprotein OR
AB		Density Lipoprotein, High		OR		AB Density Lipoprotein, High OR		AB Density Lipoprotein, High OR
AB		Lipoprotein, High Density		OR		AB Lipoprotein, High Density OR		AB Lipoprotein, High Density OR
AB		High-Density Lipoprotein		OR		AB High-Density Lipoprotein OR		AB High-Density Lipoprotein OR
AB		Lipoprotein, High-Density		OR		AB Lipoprotein, High-Density OR		AB Lipoprotein, High-Density OR
AB		alpha Lipoprotein		OR		AB alpha Lipoprotein OR		AB alpha Lipoprotein OR
AB		alpha Lipoproteins		OR		AB alpha Lipoproteins OR		AB alpha Lipoproteins OR
AB		Heavy Lipoproteins		OR		AB Heavy Lipoproteins OR		AB Heavy Lipoproteins OR
AB		Lipoproteins, Heavy		OR		AB Lipoproteins, Heavy OR		AB Lipoproteins, Heavy OR
AB		High Density Lipoproteins		OR		AB High Density Lipoproteins OR		AB High Density Lipoproteins OR
AB		Lipoproteins, High-Density		OR		AB Lipoproteins, High-Density OR		AB Lipoproteins, High-Density OR
AB		alpha-1 Lipoprotein		OR		AB alpha-1 Lipoprotein OR		AB alpha-1 Lipoprotein OR
AB		Receptors, Oxidized LDL		OR		AB Receptors, Oxidized LDL OR		AB Receptors, Oxidized LDL OR
AB		LDL Receptors, Oxidized		OR		AB LDL Receptors, Oxidized OR		AB LDL Receptors, Oxidized OR
AB		Oxidized LDL Receptor		OR		AB Oxidized LDL Receptor OR		AB Oxidized LDL Receptor OR
AB		LDL Receptor, Oxidized		OR		AB LDL Receptor, Oxidized OR		AB LDL Receptor, Oxidized OR
AB		Oxidized LDL Receptors		OR		AB Oxidized LDL Receptors OR		AB Oxidized LDL Receptors OR
AB		Receptor, LDL, Oxidized		OR		AB Receptor, LDL, Oxidized OR		AB Receptor, LDL, Oxidized OR
AB		Ox LDL Receptor		OR		AB Ox LDL Receptor OR		AB Ox LDL Receptor OR
AB		Receptor, Ox-LDL		OR		AB Receptor, Ox-LDL OR		AB Receptor, Ox-LDL OR
AB		Receptor, Oxidized LDL		OR		AB Receptor, Oxidized LDL OR		AB Receptor, Oxidized LDL OR
AB		Glycated Hemoglobin		OR		AB Glycated Hemoglobin OR		AB Glycated Hemoglobin OR
AB		Hemoglobin, Glycated		OR		AB Hemoglobin, Glycated OR		AB Hemoglobin, Glycated OR
AB		Glycohemoglobin		OR		AB Glycohemoglobin OR		AB Glycohemoglobin OR
AB		Glycated Hemoglobins		OR		AB Glycated Hemoglobins OR		AB Glycated Hemoglobins OR
AB		Hemoglobins, Glycated		OR		AB Hemoglobins, Glycated OR		AB Hemoglobins, Glycated OR
AB		Hemoglobin, Glycosylated		OR		AB Hemoglobin, Glycosylated OR		AB Hemoglobin, Glycosylated OR
AB		Glycosylated Hemoglobin		OR		AB Glycosylated Hemoglobin OR		AB Glycosylated Hemoglobin OR
AB		Glycated Hemoglobin A		OR		AB Glycated Hemoglobin A OR		AB Glycated Hemoglobin A OR
AB		Hemoglobin A, Glycated		OR		AB Hemoglobin A, Glycated OR		AB Hemoglobin A, Glycated OR
AB		Glycohemoglobin A		OR		AB Glycohemoglobin A OR		AB Glycohemoglobin A OR
AB		Hb A1c		OR		AB Hb A1c OR		AB Hb A1c OR
AB		Glycosylated Hemoglobin A		OR		AB Glycosylated Hemoglobin A OR		AB Glycosylated Hemoglobin A OR
AB		Hemoglobin A, Glycosylated		OR		AB Hemoglobin A, Glycosylated OR		AB Hemoglobin A, Glycosylated OR
AB		Hb A1		OR		AB Hb A1 OR		AB Hb A1 OR
AB		HbA1		OR		AB HbA1 OR		AB HbA1 OR
AB		A1a-1 Hemoglobin, Glycosylated		OR		AB A1a-1 Hemoglobin, Glycosylated OR		AB A1a-1 Hemoglobin, Glycosylated OR
AB		Hemoglobin, Glycosylated A1a 1		OR		AB Hemoglobin, Glycosylated A1a 1 OR		AB Hemoglobin, Glycosylated A1a 1 OR
AB		Hemoglobin, Glycated A1b		OR		AB Hemoglobin, Glycated A1b OR		AB Hemoglobin, Glycated A1b OR
AB		A1b Hemoglobin, Glycated		OR		AB A1b Hemoglobin, Glycated OR		AB A1b Hemoglobin, Glycated OR
AB		Glycated A1b Hemoglobin		OR		AB Glycated A1b Hemoglobin OR		AB Glycated A1b Hemoglobin OR
AB		Hemoglobin, Glycosylated A1b		OR		AB Hemoglobin, Glycosylated A1b OR		AB Hemoglobin, Glycosylated A1b OR
AB		A1b Hemoglobin, Glycosylated		OR		AB A1b Hemoglobin, Glycosylated OR		AB A1b Hemoglobin, Glycosylated OR
AB		Glycosylated A1b Hemoglobin		OR		AB Glycosylated A1b Hemoglobin OR		AB Glycosylated A1b Hemoglobin OR
AB		Hb A1b		OR		AB Hb A1b OR		AB Hb A1b OR
AB		Glycated Hemoglobin A1c		OR		AB Glycated Hemoglobin A1c OR		AB Glycated Hemoglobin A1c OR
AB		Hemoglobin A1c, Glycated		OR		AB Hemoglobin A1c, Glycated OR		AB Hemoglobin A1c, Glycated OR
AB		Glycosylated Hemoglobin A1c		OR		AB Glycosylated Hemoglobin A1c OR		AB Glycosylated Hemoglobin A1c OR
AB		Hemoglobin A1c, Glycosylated		OR		AB Hemoglobin A1c, Glycosylated OR		AB Hemoglobin A1c, Glycosylated OR
AB		Fructated Hemoglobins		OR		AB Fructated Hemoglobins OR		AB Fructated Hemoglobins OR
AB		Hemoglobins, Fructated		OR		AB Hemoglobins, Fructated OR		AB Hemoglobins, Fructated OR
							AB Body Composition OR AB Composition, Body OR AB body fat OR AB fat mass OR AB lean mass OR AB muscle mass OR AB fat free mass OR AB waist circumference OR AB Circumference, Waist OR AB visceral fat OR AB Fats, Intra-Abdominal OR AB Intra Abdominal Fat OR AB Fat, Intra-Abdominal OR AB Fat, Intra Abdominal OR AB Intra-Abdominal Adipose Tissue OR AB Adipose Tissue, Intra-Abdominal OR AB Intra Abdo…
		随机对照
AB		randomized controlled trial		OR		AB randomized controlled trial OR		AB randomized controlled trial OR
AB		randomized		OR		AB randomized OR		AB randomized OR
AB		placebo		OR		AB placebo OR		AB placebo OR
							AB randomized controlled trial OR AB randomized OR AB placebo OR

## Sheet: Scopus
	运动干预
"	Training, Resistance	"		OR		"Training, Resistance" OR		"Training, Resistance" OR
"	Strength Training	"		OR		"Strength Training" OR		"Strength Training" OR
"	Training, Strength	"		OR		"Training, Strength" OR		"Training, Strength" OR
"	Weight-Lifting Strengthening Program	"		OR		"Weight-Lifting Strengthening Program" OR		"Weight-Lifting Strengthening Program" OR
"	Strengthening Program, Weight-Lifting	"		OR		"Strengthening Program, Weight-Lifting" OR		"Strengthening Program, Weight-Lifting" OR
"	Weight Lifting Strengthening Program	"		OR		"Weight Lifting Strengthening Program" OR		"Weight Lifting Strengthening Program" OR
"	Weight-Lifting Exercise Program	"		OR		"Weight-Lifting Exercise Program" OR		"Weight-Lifting Exercise Program" OR
"	Exercise Program, Weight-Lifting	"		OR		"Exercise Program, Weight-Lifting" OR		"Exercise Program, Weight-Lifting" OR
"	Weight Lifting Exercise Program	"		OR		"Weight Lifting Exercise Program" OR		"Weight Lifting Exercise Program" OR
"	Weight-Lifting Exercise Programs	"		OR		"Weight-Lifting Exercise Programs" OR		"Weight-Lifting Exercise Programs" OR
"	Weight-Bearing Strengthening Program	"		OR		"Weight-Bearing Strengthening Program" OR		"Weight-Bearing Strengthening Program" OR
"	Strengthening Program, Weight-Bearing	"		OR		"Strengthening Program, Weight-Bearing" OR		"Strengthening Program, Weight-Bearing" OR
"	Weight Bearing Strengthening Program	"		OR		"Weight Bearing Strengthening Program" OR		"Weight Bearing Strengthening Program" OR
"	Weight-Bearing Exercise Program	"		OR		"Weight-Bearing Exercise Program" OR		"Weight-Bearing Exercise Program" OR
"	Exercise Program, Weight-Bearing	"		OR		"Exercise Program, Weight-Bearing" OR		"Exercise Program, Weight-Bearing" OR
"	Weight Bearing Exercise Program	"		OR		"Weight Bearing Exercise Program" OR		"Weight Bearing Exercise Program" OR
"	resistance training	"		OR		"resistance training" OR		"resistance training" OR
"	strength training	"		OR		"strength training" OR		"strength training" OR
"	weight training	"		OR		"weight training" OR		"weight training" OR
"	circuit training	"		OR		"circuit training" OR		"circuit training" OR
"	Aerobic Exercise	"		OR		"Aerobic Exercise" OR		"Aerobic Exercise" OR
"	endurance training	"		OR		"endurance training" OR		"endurance training" OR
"	cardiovascular training	"		OR		"cardiovascular training" OR		"cardiovascular training" OR
"	cardio	"		OR		"cardio" OR		"cardio" OR
"	Circuit-Based Exercise	"		OR		"Circuit-Based Exercise" OR		"Circuit-Based Exercise" OR
"	Circuit Based Exercise	"		OR		"Circuit Based Exercise" OR		"Circuit Based Exercise" OR
"	Circuit-Based Exercises	"		OR		"Circuit-Based Exercises" OR		"Circuit-Based Exercises" OR
"	Exercise, Circuit-Based	"		OR		"Exercise, Circuit-Based" OR		"Exercise, Circuit-Based" OR
"	Circuit Training	"		OR		"Circuit Training" OR		"Circuit Training" OR
"	Training, Circuit	"		OR		"Training, Circuit" OR		"Training, Circuit" OR
"	concurrent training	"		OR		"concurrent training" OR		"concurrent training" OR
"	combined training	"		OR		"combined training" OR		"combined training" OR
"	combined exercise	"		OR		"combined exercise" OR		"combined exercise" OR
"	combined aerobic and resistance	"		OR		"combined aerobic and resistance" OR		"combined aerobic and resistance" OR
"	aerobic plus resistance	"		OR		"aerobic plus resistance" OR		"aerobic plus resistance" OR
"	resistance plus aerobic	"		OR		"resistance plus aerobic" OR		"resistance plus aerobic" OR
"	mixed modality training	"		OR		"mixed modality training" OR		"mixed modality training" OR
							"Training, Resistance" OR "Strength Training" OR "Training, Strength" OR "Weight-Lifting Strengthening Program" OR "Strengthening Program, Weight-Lifting" OR "Weight Lifting Strengthening Program" OR "Weight-Lifting Exercise Program" OR "Exercise Program, Weight-Lifting" OR "Weight Lifting Exercise Program" OR "Weight-Lifting Exercise Programs" OR "Weight-Bearing Strengthening Program" OR "Streng…
	人群
"	Obesity	"		OR		"Obesity" OR		"Obesity" OR
"	Overweight	"		OR		"Overweight" OR		"Overweight" OR
"	obese	"		OR		"obese" OR		"obese" OR
"	adiposity	"		OR		"adiposity" OR		"adiposity" OR
							"Obesity" OR "Overweight" OR "obese" OR "adiposity" OR
	结局指标
"	Body Composition	"		OR		"Body Composition" OR		"Body Composition" OR
"	Composition, Body	"		OR		"Composition, Body" OR		"Composition, Body" OR
"	body fat	"		OR		"body fat" OR		"body fat" OR
"	fat mass	"		OR		"fat mass" OR		"fat mass" OR
"	lean mass	"		OR		"lean mass" OR		"lean mass" OR
"	muscle mass	"		OR		"muscle mass" OR		"muscle mass" OR
"	fat free mass	"		OR		"fat free mass" OR		"fat free mass" OR
"	waist circumference	"		OR		"waist circumference" OR		"waist circumference" OR
"	Circumference, Waist	"		OR		"Circumference, Waist" OR		"Circumference, Waist" OR
"	visceral fat	"		OR		"visceral fat" OR		"visceral fat" OR
"	Fats, Intra-Abdominal	"		OR		"Fats, Intra-Abdominal" OR		"Fats, Intra-Abdominal" OR
"	Intra Abdominal Fat	"		OR		"Intra Abdominal Fat" OR		"Intra Abdominal Fat" OR
"	Fat, Intra-Abdominal	"		OR		"Fat, Intra-Abdominal" OR		"Fat, Intra-Abdominal" OR
"	Fat, Intra Abdominal	"		OR		"Fat, Intra Abdominal" OR		"Fat, Intra Abdominal" OR
"	Intra-Abdominal Adipose Tissue	"		OR		"Intra-Abdominal Adipose Tissue" OR		"Intra-Abdominal Adipose Tissue" OR
"	Adipose Tissue, Intra-Abdominal	"		OR		"Adipose Tissue, Intra-Abdominal" OR		"Adipose Tissue, Intra-Abdominal" OR
"	Intra Abdominal Adipose Tissue	"		OR		"Intra Abdominal Adipose Tissue" OR		"Intra Abdominal Adipose Tissue" OR
"	Visceral Fat	"		OR		"Visceral Fat" OR		"Visceral Fat" OR
"	Fat, Abdominal Visceral	"		OR		"Fat, Abdominal Visceral" OR		"Fat, Abdominal Visceral" OR
"	Fat, Visceral	"		OR		"Fat, Visceral" OR		"Fat, Visceral" OR
"	Visceral Fats	"		OR		"Visceral Fats" OR		"Visceral Fats" OR
"	Visceral Adipose Tissue	"		OR		"Visceral Adipose Tissue" OR		"Visceral Adipose Tissue" OR
"	Adipose Tissue, Visceral	"		OR		"Adipose Tissue, Visceral" OR		"Adipose Tissue, Visceral" OR
"	Abdominal Visceral Fat	"		OR		"Abdominal Visceral Fat" OR		"Abdominal Visceral Fat" OR
"	Retroperitoneal Fat	"		OR		"Retroperitoneal Fat" OR		"Retroperitoneal Fat" OR
"	Fat, Retroperitoneal	"		OR		"Fat, Retroperitoneal" OR		"Fat, Retroperitoneal" OR
"	Retroperitoneal Fats	"		OR		"Retroperitoneal Fats" OR		"Retroperitoneal Fats" OR
"	Retroperitoneal Adipose Tissue	"		OR		"Retroperitoneal Adipose Tissue" OR		"Retroperitoneal Adipose Tissue" OR
"	Adipose Tissue, Retroperitoneal	"		OR		"Adipose Tissue, Retroperitoneal" OR		"Adipose Tissue, Retroperitoneal" OR
"	Metabolic Syndrome	"		OR		"Metabolic Syndrome" OR		"Metabolic Syndrome" OR
"	Syndrome, Cardiometabolic	"		OR		"Syndrome, Cardiometabolic" OR		"Syndrome, Cardiometabolic" OR
"	Syndrome, Metabolic	"		OR		"Syndrome, Metabolic" OR		"Syndrome, Metabolic" OR
"	Metabolic Cardiovascular Syndrome	"		OR		"Metabolic Cardiovascular Syndrome" OR		"Metabolic Cardiovascular Syndrome" OR
"	Cardiovascular Syndrome, Metabolic	"		OR		"Cardiovascular Syndrome, Metabolic" OR		"Cardiovascular Syndrome, Metabolic" OR
"	Syndrome, Metabolic Cardiovascular	"		OR		"Syndrome, Metabolic Cardiovascular" OR		"Syndrome, Metabolic Cardiovascular" OR
"	Cardiometabolic Syndrome	"		OR		"Cardiometabolic Syndrome" OR		"Cardiometabolic Syndrome" OR
"	metabolic	"		OR		"metabolic" OR		"metabolic" OR
"	cardiometabolic	"		OR		"cardiometabolic" OR		"cardiometabolic" OR
"	lipid	"		OR		"lipid" OR		"lipid" OR
"	cholesterol	"		OR		"cholesterol" OR		"cholesterol" OR
"	Epicholesterol	"		OR		"Epicholesterol" OR		"Epicholesterol" OR
"	blood pressure	"		OR		"blood pressure" OR		"blood pressure" OR
"	Pressure, Blood	"		OR		"Pressure, Blood" OR		"Pressure, Blood" OR
"	Pulse Pressure	"		OR		"Pulse Pressure" OR		"Pulse Pressure" OR
"	Pressure, Pulse	"		OR		"Pressure, Pulse" OR		"Pressure, Pulse" OR
"	Diastolic Pressure	"		OR		"Diastolic Pressure" OR		"Diastolic Pressure" OR
"	Pressure, Diastolic	"		OR		"Pressure, Diastolic" OR		"Pressure, Diastolic" OR
"	Systolic Pressure	"		OR		"Systolic Pressure" OR		"Systolic Pressure" OR
"	Pressure, Systolic	"		OR		"Pressure, Systolic" OR		"Pressure, Systolic" OR
"	insulin	"		OR		"insulin" OR		"insulin" OR
"	Insulin, Regular	"		OR		"Insulin, Regular" OR		"Insulin, Regular" OR
"	Regular Insulin	"		OR		"Regular Insulin" OR		"Regular Insulin" OR
"	Soluble Insulin	"		OR		"Soluble Insulin" OR		"Soluble Insulin" OR
"	Insulin, Soluble	"		OR		"Insulin, Soluble" OR		"Insulin, Soluble" OR
"	Iletin	"		OR		"Iletin" OR		"Iletin" OR
"	Insulin A Chain	"		OR		"Insulin A Chain" OR		"Insulin A Chain" OR
"	Novolin	"		OR		"Novolin" OR		"Novolin" OR
"	Sodium Insulin	"		OR		"Sodium Insulin" OR		"Sodium Insulin" OR
"	Insulin, Sodium	"		OR		"Insulin, Sodium" OR		"Insulin, Sodium" OR
"	Insulin B Chain	"		OR		"Insulin B Chain" OR		"Insulin B Chain" OR
"	Chain, Insulin B	"		OR		"Chain, Insulin B" OR		"Chain, Insulin B" OR
"	glucose	"		OR		"glucose" OR		"glucose" OR
"	D-Glucose	"		OR		"D-Glucose" OR		"D-Glucose" OR
"	D Glucose	"		OR		"D Glucose" OR		"D Glucose" OR
"	Dextrose	"		OR		"Dextrose" OR		"Dextrose" OR
"	Glucose Monohydrate	"		OR		"Glucose Monohydrate" OR		"Glucose Monohydrate" OR
"	Monohydrate, Glucose	"		OR		"Monohydrate, Glucose" OR		"Monohydrate, Glucose" OR
"	Anhydrous Dextrose	"		OR		"Anhydrous Dextrose" OR		"Anhydrous Dextrose" OR
"	Dextrose, Anhydrous	"		OR		"Dextrose, Anhydrous" OR		"Dextrose, Anhydrous" OR
"	fasting glucose	"		OR		"fasting glucose" OR		"fasting glucose" OR
"	insulin resistance	"		OR		"insulin resistance" OR		"insulin resistance" OR
"	Resistance, Insulin	"		OR		"Resistance, Insulin" OR		"Resistance, Insulin" OR
"	Insulin Sensitivity	"		OR		"Insulin Sensitivity" OR		"Insulin Sensitivity" OR
"	Sensitivity, Insulin	"		OR		"Sensitivity, Insulin" OR		"Sensitivity, Insulin" OR
"	Triglyceride	"		OR		"Triglyceride" OR		"Triglyceride" OR
"	Triacylglycerol	"		OR		"Triacylglycerol" OR		"Triacylglycerol" OR
"	Lipoproteins, HDL	"		OR		"Lipoproteins, HDL" OR		"Lipoproteins, HDL" OR
"	HDL Lipoproteins	"		OR		"HDL Lipoproteins" OR		"HDL Lipoproteins" OR
"	High Density Lipoprotein	"		OR		"High Density Lipoprotein" OR		"High Density Lipoprotein" OR
"	Density Lipoprotein, High	"		OR		"Density Lipoprotein, High" OR		"Density Lipoprotein, High" OR
"	Lipoprotein, High Density	"		OR		"Lipoprotein, High Density" OR		"Lipoprotein, High Density" OR
"	High-Density Lipoprotein	"		OR		"High-Density Lipoprotein" OR		"High-Density Lipoprotein" OR
"	Lipoprotein, High-Density	"		OR		"Lipoprotein, High-Density" OR		"Lipoprotein, High-Density" OR
"	alpha Lipoprotein	"		OR		"alpha Lipoprotein" OR		"alpha Lipoprotein" OR
"	alpha Lipoproteins	"		OR		"alpha Lipoproteins" OR		"alpha Lipoproteins" OR
"	Heavy Lipoproteins	"		OR		"Heavy Lipoproteins" OR		"Heavy Lipoproteins" OR
"	Lipoproteins, Heavy	"		OR		"Lipoproteins, Heavy" OR		"Lipoproteins, Heavy" OR
"	High Density Lipoproteins	"		OR		"High Density Lipoproteins" OR		"High Density Lipoproteins" OR
"	Lipoproteins, High-Density	"		OR		"Lipoproteins, High-Density" OR		"Lipoproteins, High-Density" OR
"	alpha-1 Lipoprotein	"		OR		"alpha-1 Lipoprotein" OR		"alpha-1 Lipoprotein" OR
"	Receptors, Oxidized LDL	"		OR		"Receptors, Oxidized LDL" OR		"Receptors, Oxidized LDL" OR
"	LDL Receptors, Oxidized	"		OR		"LDL Receptors, Oxidized" OR		"LDL Receptors, Oxidized" OR
"	Oxidized LDL Receptor	"		OR		"Oxidized LDL Receptor" OR		"Oxidized LDL Receptor" OR
"	LDL Receptor, Oxidized	"		OR		"LDL Receptor, Oxidized" OR		"LDL Receptor, Oxidized" OR
"	Oxidized LDL Receptors	"		OR		"Oxidized LDL Receptors" OR		"Oxidized LDL Receptors" OR
"	Receptor, LDL, Oxidized	"		OR		"Receptor, LDL, Oxidized" OR		"Receptor, LDL, Oxidized" OR
"	Ox LDL Receptor	"		OR		"Ox LDL Receptor" OR		"Ox LDL Receptor" OR
"	Receptor, Ox-LDL	"		OR		"Receptor, Ox-LDL" OR		"Receptor, Ox-LDL" OR
"	Receptor, Oxidized LDL	"		OR		"Receptor, Oxidized LDL" OR		"Receptor, Oxidized LDL" OR
"	Glycated Hemoglobin	"		OR		"Glycated Hemoglobin" OR		"Glycated Hemoglobin" OR
"	Hemoglobin, Glycated	"		OR		"Hemoglobin, Glycated" OR		"Hemoglobin, Glycated" OR
"	Glycohemoglobin	"		OR		"Glycohemoglobin" OR		"Glycohemoglobin" OR
"	Glycated Hemoglobins	"		OR		"Glycated Hemoglobins" OR		"Glycated Hemoglobins" OR
"	Hemoglobins, Glycated	"		OR		"Hemoglobins, Glycated" OR		"Hemoglobins, Glycated" OR
"	Hemoglobin, Glycosylated	"		OR		"Hemoglobin, Glycosylated" OR		"Hemoglobin, Glycosylated" OR
"	Glycosylated Hemoglobin	"		OR		"Glycosylated Hemoglobin" OR		"Glycosylated Hemoglobin" OR
"	Glycated Hemoglobin A	"		OR		"Glycated Hemoglobin A" OR		"Glycated Hemoglobin A" OR
"	Hemoglobin A, Glycated	"		OR		"Hemoglobin A, Glycated" OR		"Hemoglobin A, Glycated" OR
"	Glycohemoglobin A	"		OR		"Glycohemoglobin A" OR		"Glycohemoglobin A" OR
"	Hb A1c	"		OR		"Hb A1c" OR		"Hb A1c" OR
"	Glycosylated Hemoglobin A	"		OR		"Glycosylated Hemoglobin A" OR		"Glycosylated Hemoglobin A" OR
"	Hemoglobin A, Glycosylated	"		OR		"Hemoglobin A, Glycosylated" OR		"Hemoglobin A, Glycosylated" OR
"	Hb A1	"		OR		"Hb A1" OR		"Hb A1" OR
"	HbA1	"		OR		"HbA1" OR		"HbA1" OR
"	A1a-1 Hemoglobin, Glycosylated	"		OR		"A1a-1 Hemoglobin, Glycosylated" OR		"A1a-1 Hemoglobin, Glycosylated" OR
"	Hemoglobin, Glycosylated A1a 1	"		OR		"Hemoglobin, Glycosylated A1a 1" OR		"Hemoglobin, Glycosylated A1a 1" OR
"	Hemoglobin, Glycated A1b	"		OR		"Hemoglobin, Glycated A1b" OR		"Hemoglobin, Glycated A1b" OR
"	A1b Hemoglobin, Glycated	"		OR		"A1b Hemoglobin, Glycated" OR		"A1b Hemoglobin, Glycated" OR
"	Glycated A1b Hemoglobin	"		OR		"Glycated A1b Hemoglobin" OR		"Glycated A1b Hemoglobin" OR
"	Hemoglobin, Glycosylated A1b	"		OR		"Hemoglobin, Glycosylated A1b" OR		"Hemoglobin, Glycosylated A1b" OR
"	A1b Hemoglobin, Glycosylated	"		OR		"A1b Hemoglobin, Glycosylated" OR		"A1b Hemoglobin, Glycosylated" OR
"	Glycosylated A1b Hemoglobin	"		OR		"Glycosylated A1b Hemoglobin" OR		"Glycosylated A1b Hemoglobin" OR
"	Hb A1b	"		OR		"Hb A1b" OR		"Hb A1b" OR
"	Glycated Hemoglobin A1c	"		OR		"Glycated Hemoglobin A1c" OR		"Glycated Hemoglobin A1c" OR
"	Hemoglobin A1c, Glycated	"		OR		"Hemoglobin A1c, Glycated" OR		"Hemoglobin A1c, Glycated" OR
"	Glycosylated Hemoglobin A1c	"		OR		"Glycosylated Hemoglobin A1c" OR		"Glycosylated Hemoglobin A1c" OR
"	Hemoglobin A1c, Glycosylated	"		OR		"Hemoglobin A1c, Glycosylated" OR		"Hemoglobin A1c, Glycosylated" OR
"	Fructated Hemoglobins	"		OR		"Fructated Hemoglobins" OR		"Fructated Hemoglobins" OR
"	Hemoglobins, Fructated	"		OR		"Hemoglobins, Fructated" OR		"Hemoglobins, Fructated" OR
							"Body Composition" OR "Composition, Body" OR "body fat" OR "fat mass" OR "lean mass" OR "muscle mass" OR "fat free mass" OR "waist circumference" OR "Circumference, Waist" OR "visceral fat" OR "Fats, Intra-Abdominal" OR "Intra Abdominal Fat" OR "Fat, Intra-Abdominal" OR "Fat, Intra Abdominal" OR "Intra-Abdominal Adipose Tissue" OR "Adipose Tissue, Intra-Abdominal" OR "Intra Abdominal Adipose Tiss…
	随机对照
"	randomized controlled trial	"		OR		"randomized controlled trial" OR		"randomized controlled trial" OR
"	randomized	"		OR		"randomized" OR		"randomized" OR
"	placebo	"		OR		"placebo" OR		"placebo" OR
							"randomized controlled trial" OR "randomized" OR "placebo" OR

## Sheet: ProQuest
AB,TI()
	运动干预
"	Training, Resistance	"		OR		"Training, Resistance" OR		"Training, Resistance" OR
"	Strength Training	"		OR		"Strength Training" OR		"Strength Training" OR
"	Training, Strength	"		OR		"Training, Strength" OR		"Training, Strength" OR
"	Weight-Lifting Strengthening Program	"		OR		"Weight-Lifting Strengthening Program" OR		"Weight-Lifting Strengthening Program" OR
"	Strengthening Program, Weight-Lifting	"		OR		"Strengthening Program, Weight-Lifting" OR		"Strengthening Program, Weight-Lifting" OR
"	Weight Lifting Strengthening Program	"		OR		"Weight Lifting Strengthening Program" OR		"Weight Lifting Strengthening Program" OR
"	Weight-Lifting Exercise Program	"		OR		"Weight-Lifting Exercise Program" OR		"Weight-Lifting Exercise Program" OR
"	Exercise Program, Weight-Lifting	"		OR		"Exercise Program, Weight-Lifting" OR		"Exercise Program, Weight-Lifting" OR
"	Weight Lifting Exercise Program	"		OR		"Weight Lifting Exercise Program" OR		"Weight Lifting Exercise Program" OR
"	Weight-Lifting Exercise Programs	"		OR		"Weight-Lifting Exercise Programs" OR		"Weight-Lifting Exercise Programs" OR
"	Weight-Bearing Strengthening Program	"		OR		"Weight-Bearing Strengthening Program" OR		"Weight-Bearing Strengthening Program" OR
"	Strengthening Program, Weight-Bearing	"		OR		"Strengthening Program, Weight-Bearing" OR		"Strengthening Program, Weight-Bearing" OR
"	Weight Bearing Strengthening Program	"		OR		"Weight Bearing Strengthening Program" OR		"Weight Bearing Strengthening Program" OR
"	Weight-Bearing Exercise Program	"		OR		"Weight-Bearing Exercise Program" OR		"Weight-Bearing Exercise Program" OR
"	Exercise Program, Weight-Bearing	"		OR		"Exercise Program, Weight-Bearing" OR		"Exercise Program, Weight-Bearing" OR
"	Weight Bearing Exercise Program	"		OR		"Weight Bearing Exercise Program" OR		"Weight Bearing Exercise Program" OR
"	resistance training	"		OR		"resistance training" OR		"resistance training" OR
"	strength training	"		OR		"strength training" OR		"strength training" OR
"	weight training	"		OR		"weight training" OR		"weight training" OR
"	circuit training	"		OR		"circuit training" OR		"circuit training" OR
"	Aerobic Exercise	"		OR		"Aerobic Exercise" OR		"Aerobic Exercise" OR
"	endurance training	"		OR		"endurance training" OR		"endurance training" OR
"	cardiovascular training	"		OR		"cardiovascular training" OR		"cardiovascular training" OR
"	cardio	"		OR		"cardio" OR		"cardio" OR
"	Circuit-Based Exercise	"		OR		"Circuit-Based Exercise" OR		"Circuit-Based Exercise" OR
"	Circuit Based Exercise	"		OR		"Circuit Based Exercise" OR		"Circuit Based Exercise" OR
"	Circuit-Based Exercises	"		OR		"Circuit-Based Exercises" OR		"Circuit-Based Exercises" OR
"	Exercise, Circuit-Based	"		OR		"Exercise, Circuit-Based" OR		"Exercise, Circuit-Based" OR
"	Circuit Training	"		OR		"Circuit Training" OR		"Circuit Training" OR
"	Training, Circuit	"		OR		"Training, Circuit" OR		"Training, Circuit" OR
"	concurrent training	"		OR		"concurrent training" OR		"concurrent training" OR
"	combined training	"		OR		"combined training" OR		"combined training" OR
"	combined exercise	"		OR		"combined exercise" OR		"combined exercise" OR
"	combined aerobic and resistance	"		OR		"combined aerobic and resistance" OR		"combined aerobic and resistance" OR
"	aerobic plus resistance	"		OR		"aerobic plus resistance" OR		"aerobic plus resistance" OR
"	resistance plus aerobic	"		OR		"resistance plus aerobic" OR		"resistance plus aerobic" OR
"	mixed modality training	"		OR		"mixed modality training" OR		"mixed modality training" OR
							"Training, Resistance" OR "Strength Training" OR "Training, Strength" OR "Weight-Lifting Strengthening Program" OR "Strengthening Program, Weight-Lifting" OR "Weight Lifting Strengthening Program" OR "Weight-Lifting Exercise Program" OR "Exercise Program, Weight-Lifting" OR "Weight Lifting Exercise Program" OR "Weight-Lifting Exercise Programs" OR "Weight-Bearing Strengthening Program" OR "Streng…
	人群
"	Obesity	"		OR		"Obesity" OR		"Obesity" OR
"	Overweight	"		OR		"Overweight" OR		"Overweight" OR
"	obese	"		OR		"obese" OR		"obese" OR
"	adiposity	"		OR		"adiposity" OR		"adiposity" OR
							"Obesity" OR "Overweight" OR "obese" OR "adiposity" OR
	结局指标
"	Body Composition	"		OR		"Body Composition" OR		"Body Composition" OR
"	Composition, Body	"		OR		"Composition, Body" OR		"Composition, Body" OR
"	body fat	"		OR		"body fat" OR		"body fat" OR
"	fat mass	"		OR		"fat mass" OR		"fat mass" OR
"	lean mass	"		OR		"lean mass" OR		"lean mass" OR
"	muscle mass	"		OR		"muscle mass" OR		"muscle mass" OR
"	fat free mass	"		OR		"fat free mass" OR		"fat free mass" OR
"	waist circumference	"		OR		"waist circumference" OR		"waist circumference" OR
"	Circumference, Waist	"		OR		"Circumference, Waist" OR		"Circumference, Waist" OR
"	visceral fat	"		OR		"visceral fat" OR		"visceral fat" OR
"	Fats, Intra-Abdominal	"		OR		"Fats, Intra-Abdominal" OR		"Fats, Intra-Abdominal" OR
"	Intra Abdominal Fat	"		OR		"Intra Abdominal Fat" OR		"Intra Abdominal Fat" OR
"	Fat, Intra-Abdominal	"		OR		"Fat, Intra-Abdominal" OR		"Fat, Intra-Abdominal" OR
"	Fat, Intra Abdominal	"		OR		"Fat, Intra Abdominal" OR		"Fat, Intra Abdominal" OR
"	Intra-Abdominal Adipose Tissue	"		OR		"Intra-Abdominal Adipose Tissue" OR		"Intra-Abdominal Adipose Tissue" OR
"	Adipose Tissue, Intra-Abdominal	"		OR		"Adipose Tissue, Intra-Abdominal" OR		"Adipose Tissue, Intra-Abdominal" OR
"	Intra Abdominal Adipose Tissue	"		OR		"Intra Abdominal Adipose Tissue" OR		"Intra Abdominal Adipose Tissue" OR
"	Visceral Fat	"		OR		"Visceral Fat" OR		"Visceral Fat" OR
"	Fat, Abdominal Visceral	"		OR		"Fat, Abdominal Visceral" OR		"Fat, Abdominal Visceral" OR
"	Fat, Visceral	"		OR		"Fat, Visceral" OR		"Fat, Visceral" OR
"	Visceral Fats	"		OR		"Visceral Fats" OR		"Visceral Fats" OR
"	Visceral Adipose Tissue	"		OR		"Visceral Adipose Tissue" OR		"Visceral Adipose Tissue" OR
"	Adipose Tissue, Visceral	"		OR		"Adipose Tissue, Visceral" OR		"Adipose Tissue, Visceral" OR
"	Abdominal Visceral Fat	"		OR		"Abdominal Visceral Fat" OR		"Abdominal Visceral Fat" OR
"	Retroperitoneal Fat	"		OR		"Retroperitoneal Fat" OR		"Retroperitoneal Fat" OR
"	Fat, Retroperitoneal	"		OR		"Fat, Retroperitoneal" OR		"Fat, Retroperitoneal" OR
"	Retroperitoneal Fats	"		OR		"Retroperitoneal Fats" OR		"Retroperitoneal Fats" OR
"	Retroperitoneal Adipose Tissue	"		OR		"Retroperitoneal Adipose Tissue" OR		"Retroperitoneal Adipose Tissue" OR
"	Adipose Tissue, Retroperitoneal	"		OR		"Adipose Tissue, Retroperitoneal" OR		"Adipose Tissue, Retroperitoneal" OR
"	Metabolic Syndrome	"		OR		"Metabolic Syndrome" OR		"Metabolic Syndrome" OR
"	Syndrome, Cardiometabolic	"		OR		"Syndrome, Cardiometabolic" OR		"Syndrome, Cardiometabolic" OR
"	Syndrome, Metabolic	"		OR		"Syndrome, Metabolic" OR		"Syndrome, Metabolic" OR
"	Metabolic Cardiovascular Syndrome	"		OR		"Metabolic Cardiovascular Syndrome" OR		"Metabolic Cardiovascular Syndrome" OR
"	Cardiovascular Syndrome, Metabolic	"		OR		"Cardiovascular Syndrome, Metabolic" OR		"Cardiovascular Syndrome, Metabolic" OR
"	Syndrome, Metabolic Cardiovascular	"		OR		"Syndrome, Metabolic Cardiovascular" OR		"Syndrome, Metabolic Cardiovascular" OR
"	Cardiometabolic Syndrome	"		OR		"Cardiometabolic Syndrome" OR		"Cardiometabolic Syndrome" OR
"	metabolic	"		OR		"metabolic" OR		"metabolic" OR
"	cardiometabolic	"		OR		"cardiometabolic" OR		"cardiometabolic" OR
"	lipid	"		OR		"lipid" OR		"lipid" OR
"	cholesterol	"		OR		"cholesterol" OR		"cholesterol" OR
"	Epicholesterol	"		OR		"Epicholesterol" OR		"Epicholesterol" OR
"	blood pressure	"		OR		"blood pressure" OR		"blood pressure" OR
"	Pressure, Blood	"		OR		"Pressure, Blood" OR		"Pressure, Blood" OR
"	Pulse Pressure	"		OR		"Pulse Pressure" OR		"Pulse Pressure" OR
"	Pressure, Pulse	"		OR		"Pressure, Pulse" OR		"Pressure, Pulse" OR
"	Diastolic Pressure	"		OR		"Diastolic Pressure" OR		"Diastolic Pressure" OR
"	Pressure, Diastolic	"		OR		"Pressure, Diastolic" OR		"Pressure, Diastolic" OR
"	Systolic Pressure	"		OR		"Systolic Pressure" OR		"Systolic Pressure" OR
"	Pressure, Systolic	"		OR		"Pressure, Systolic" OR		"Pressure, Systolic" OR
"	insulin	"		OR		"insulin" OR		"insulin" OR
"	Insulin, Regular	"		OR		"Insulin, Regular" OR		"Insulin, Regular" OR
"	Regular Insulin	"		OR		"Regular Insulin" OR		"Regular Insulin" OR
"	Soluble Insulin	"		OR		"Soluble Insulin" OR		"Soluble Insulin" OR
"	Insulin, Soluble	"		OR		"Insulin, Soluble" OR		"Insulin, Soluble" OR
"	Iletin	"		OR		"Iletin" OR		"Iletin" OR
"	Insulin A Chain	"		OR		"Insulin A Chain" OR		"Insulin A Chain" OR
"	Novolin	"		OR		"Novolin" OR		"Novolin" OR
"	Sodium Insulin	"		OR		"Sodium Insulin" OR		"Sodium Insulin" OR
"	Insulin, Sodium	"		OR		"Insulin, Sodium" OR		"Insulin, Sodium" OR
"	Insulin B Chain	"		OR		"Insulin B Chain" OR		"Insulin B Chain" OR
"	Chain, Insulin B	"		OR		"Chain, Insulin B" OR		"Chain, Insulin B" OR
"	glucose	"		OR		"glucose" OR		"glucose" OR
"	D-Glucose	"		OR		"D-Glucose" OR		"D-Glucose" OR
"	D Glucose	"		OR		"D Glucose" OR		"D Glucose" OR
"	Dextrose	"		OR		"Dextrose" OR		"Dextrose" OR
"	Glucose Monohydrate	"		OR		"Glucose Monohydrate" OR		"Glucose Monohydrate" OR
"	Monohydrate, Glucose	"		OR		"Monohydrate, Glucose" OR		"Monohydrate, Glucose" OR
"	Anhydrous Dextrose	"		OR		"Anhydrous Dextrose" OR		"Anhydrous Dextrose" OR
"	Dextrose, Anhydrous	"		OR		"Dextrose, Anhydrous" OR		"Dextrose, Anhydrous" OR
"	fasting glucose	"		OR		"fasting glucose" OR		"fasting glucose" OR
"	insulin resistance	"		OR		"insulin resistance" OR		"insulin resistance" OR
"	Resistance, Insulin	"		OR		"Resistance, Insulin" OR		"Resistance, Insulin" OR
"	Insulin Sensitivity	"		OR		"Insulin Sensitivity" OR		"Insulin Sensitivity" OR
"	Sensitivity, Insulin	"		OR		"Sensitivity, Insulin" OR		"Sensitivity, Insulin" OR
"	Triglyceride	"		OR		"Triglyceride" OR		"Triglyceride" OR
"	Triacylglycerol	"		OR		"Triacylglycerol" OR		"Triacylglycerol" OR
"	Lipoproteins, HDL	"		OR		"Lipoproteins, HDL" OR		"Lipoproteins, HDL" OR
"	HDL Lipoproteins	"		OR		"HDL Lipoproteins" OR		"HDL Lipoproteins" OR
"	High Density Lipoprotein	"		OR		"High Density Lipoprotein" OR		"High Density Lipoprotein" OR
"	Density Lipoprotein, High	"		OR		"Density Lipoprotein, High" OR		"Density Lipoprotein, High" OR
"	Lipoprotein, High Density	"		OR		"Lipoprotein, High Density" OR		"Lipoprotein, High Density" OR
"	High-Density Lipoprotein	"		OR		"High-Density Lipoprotein" OR		"High-Density Lipoprotein" OR
"	Lipoprotein, High-Density	"		OR		"Lipoprotein, High-Density" OR		"Lipoprotein, High-Density" OR
"	alpha Lipoprotein	"		OR		"alpha Lipoprotein" OR		"alpha Lipoprotein" OR
"	alpha Lipoproteins	"		OR		"alpha Lipoproteins" OR		"alpha Lipoproteins" OR
"	Heavy Lipoproteins	"		OR		"Heavy Lipoproteins" OR		"Heavy Lipoproteins" OR
"	Lipoproteins, Heavy	"		OR		"Lipoproteins, Heavy" OR		"Lipoproteins, Heavy" OR
"	High Density Lipoproteins	"		OR		"High Density Lipoproteins" OR		"High Density Lipoproteins" OR
"	Lipoproteins, High-Density	"		OR		"Lipoproteins, High-Density" OR		"Lipoproteins, High-Density" OR
"	alpha-1 Lipoprotein	"		OR		"alpha-1 Lipoprotein" OR		"alpha-1 Lipoprotein" OR
"	Receptors, Oxidized LDL	"		OR		"Receptors, Oxidized LDL" OR		"Receptors, Oxidized LDL" OR
"	LDL Receptors, Oxidized	"		OR		"LDL Receptors, Oxidized" OR		"LDL Receptors, Oxidized" OR
"	Oxidized LDL Receptor	"		OR		"Oxidized LDL Receptor" OR		"Oxidized LDL Receptor" OR
"	LDL Receptor, Oxidized	"		OR		"LDL Receptor, Oxidized" OR		"LDL Receptor, Oxidized" OR
"	Oxidized LDL Receptors	"		OR		"Oxidized LDL Receptors" OR		"Oxidized LDL Receptors" OR
"	Receptor, LDL, Oxidized	"		OR		"Receptor, LDL, Oxidized" OR		"Receptor, LDL, Oxidized" OR
"	Ox LDL Receptor	"		OR		"Ox LDL Receptor" OR		"Ox LDL Receptor" OR
"	Receptor, Ox-LDL	"		OR		"Receptor, Ox-LDL" OR		"Receptor, Ox-LDL" OR
"	Receptor, Oxidized LDL	"		OR		"Receptor, Oxidized LDL" OR		"Receptor, Oxidized LDL" OR
"	Glycated Hemoglobin	"		OR		"Glycated Hemoglobin" OR		"Glycated Hemoglobin" OR
"	Hemoglobin, Glycated	"		OR		"Hemoglobin, Glycated" OR		"Hemoglobin, Glycated" OR
"	Glycohemoglobin	"		OR		"Glycohemoglobin" OR		"Glycohemoglobin" OR
"	Glycated Hemoglobins	"		OR		"Glycated Hemoglobins" OR		"Glycated Hemoglobins" OR
"	Hemoglobins, Glycated	"		OR		"Hemoglobins, Glycated" OR		"Hemoglobins, Glycated" OR
"	Hemoglobin, Glycosylated	"		OR		"Hemoglobin, Glycosylated" OR		"Hemoglobin, Glycosylated" OR
"	Glycosylated Hemoglobin	"		OR		"Glycosylated Hemoglobin" OR		"Glycosylated Hemoglobin" OR
"	Glycated Hemoglobin A	"		OR		"Glycated Hemoglobin A" OR		"Glycated Hemoglobin A" OR
"	Hemoglobin A, Glycated	"		OR		"Hemoglobin A, Glycated" OR		"Hemoglobin A, Glycated" OR
"	Glycohemoglobin A	"		OR		"Glycohemoglobin A" OR		"Glycohemoglobin A" OR
"	Hb A1c	"		OR		"Hb A1c" OR		"Hb A1c" OR
"	Glycosylated Hemoglobin A	"		OR		"Glycosylated Hemoglobin A" OR		"Glycosylated Hemoglobin A" OR
"	Hemoglobin A, Glycosylated	"		OR		"Hemoglobin A, Glycosylated" OR		"Hemoglobin A, Glycosylated" OR
"	Hb A1	"		OR		"Hb A1" OR		"Hb A1" OR
"	HbA1	"		OR		"HbA1" OR		"HbA1" OR
"	A1a-1 Hemoglobin, Glycosylated	"		OR		"A1a-1 Hemoglobin, Glycosylated" OR		"A1a-1 Hemoglobin, Glycosylated" OR
"	Hemoglobin, Glycosylated A1a 1	"		OR		"Hemoglobin, Glycosylated A1a 1" OR		"Hemoglobin, Glycosylated A1a 1" OR
"	Hemoglobin, Glycated A1b	"		OR		"Hemoglobin, Glycated A1b" OR		"Hemoglobin, Glycated A1b" OR
"	A1b Hemoglobin, Glycated	"		OR		"A1b Hemoglobin, Glycated" OR		"A1b Hemoglobin, Glycated" OR
"	Glycated A1b Hemoglobin	"		OR		"Glycated A1b Hemoglobin" OR		"Glycated A1b Hemoglobin" OR
"	Hemoglobin, Glycosylated A1b	"		OR		"Hemoglobin, Glycosylated A1b" OR		"Hemoglobin, Glycosylated A1b" OR
"	A1b Hemoglobin, Glycosylated	"		OR		"A1b Hemoglobin, Glycosylated" OR		"A1b Hemoglobin, Glycosylated" OR
"	Glycosylated A1b Hemoglobin	"		OR		"Glycosylated A1b Hemoglobin" OR		"Glycosylated A1b Hemoglobin" OR
"	Hb A1b	"		OR		"Hb A1b" OR		"Hb A1b" OR
"	Glycated Hemoglobin A1c	"		OR		"Glycated Hemoglobin A1c" OR		"Glycated Hemoglobin A1c" OR
"	Hemoglobin A1c, Glycated	"		OR		"Hemoglobin A1c, Glycated" OR		"Hemoglobin A1c, Glycated" OR
"	Glycosylated Hemoglobin A1c	"		OR		"Glycosylated Hemoglobin A1c" OR		"Glycosylated Hemoglobin A1c" OR
"	Hemoglobin A1c, Glycosylated	"		OR		"Hemoglobin A1c, Glycosylated" OR		"Hemoglobin A1c, Glycosylated" OR
"	Fructated Hemoglobins	"		OR		"Fructated Hemoglobins" OR		"Fructated Hemoglobins" OR
"	Hemoglobins, Fructated	"		OR		"Hemoglobins, Fructated" OR		"Hemoglobins, Fructated" OR
							"Body Composition" OR "Composition, Body" OR "body fat" OR "fat mass" OR "lean mass" OR "muscle mass" OR "fat free mass" OR "waist circumference" OR "Circumference, Waist" OR "visceral fat" OR "Fats, Intra-Abdominal" OR "Intra Abdominal Fat" OR "Fat, Intra-Abdominal" OR "Fat, Intra Abdominal" OR "Intra-Abdominal Adipose Tissue" OR "Adipose Tissue, Intra-Abdominal" OR "Intra Abdominal Adipose Tiss…
	随机对照
"	randomized controlled trial	"		OR		"randomized controlled trial" OR		"randomized controlled trial" OR
"	randomized	"		OR		"randomized" OR		"randomized" OR
"	placebo	"		OR		"placebo" OR		"placebo" OR
							"randomized controlled trial" OR "randomized" OR "placebo" OR
